# Supplementary material for: Ethyl 2-(4-hy­droxy-3-meth­oxy­phen­yl)-1-[3-(2-oxopyrrolidin-1-yl)prop­yl]-1H-benzimidazole-5-carboxyl­ate monohydrate
Source: Acta Crystallogr Sect E Struct Rep Online. 2011 Dec 10;68(Pt 1):o87–8. doi: 10.1107/S1600536811052391 (PMC3254439; doi:10.1107/S1600536811052391)
Supplement: Supplementary file 2 [file e-68-00o87-Isup2.hkl]

# 
# h,k,l, Fc-squared, Fo-squared, sigma(Fo-squared) and status flag 
# 
data_I
_shelx_title ' mo_5Vanillin_0m in P-1 (RT)' 
_shelx_refln_list_code          4 
_shelx_F_calc_maximum      122.22 
_exptl_crystal_F_000       484.00 
_reflns_d_resolution_high  0.7096 
 
loop_ 
 _symmetry_equiv_pos_as_xyz 
 'x, y, z' 
 '-x, -y, -z' 
 
_cell_length_a     9.7460 
_cell_length_b    10.0436 
_cell_length_c    12.6072 
_cell_angle_alpha  85.737 
_cell_angle_beta   89.684 
_cell_angle_gamma  70.238 
 
_shelx_F_squared_multiplier     1.000 
 
loop_ 
 _refln_index_h 
 _refln_index_k 
 _refln_index_l 
 _refln_F_squared_calc 
 _refln_F_squared_meas 
 _refln_F_squared_sigma 
 _refln_observed_status 
   1   0   0      961.14      757.98     22.33 o 
   2   0   0      598.72      569.99      9.68 o 
   3   0   0      396.78      464.82      7.05 o 
   4   0   0     1309.49     1428.97     18.38 o 
   5   0   0      719.89      707.56      8.72 o 
   6   0   0     1154.65     1221.79     14.72 o 
   7   0   0       96.61       81.70      1.95 o 
   8   0   0        0.98        1.05      0.52 o 
   9   0   0      146.78      146.32      3.24 o 
  10   0   0       13.59       12.73      2.34 o 
  11   0   0       22.63       29.52      2.66 o 
  12   0   0        0.50       -2.80      2.80 o 
 -12   1   0        0.02       -1.94      1.94 o 
 -11   1   0       16.92       15.76      3.97 o 
 -10   1   0        4.78        3.00      1.41 o 
  -9   1   0      374.99      367.64      7.83 o 
  -8   1   0        1.67        1.09      0.52 o 
  -7   1   0       12.04       13.23      0.94 o 
  -6   1   0        5.14        4.20      0.51 o 
  -5   1   0        0.93        1.84      0.52 o 
  -4   1   0      143.36      132.79      2.89 o 
  -3   1   0        9.36        8.59      1.38 o 
  -2   1   0      268.90      280.28      4.92 o 
  -1   1   0      769.29      405.87     12.43 o 
   1   1   0        7.82        9.30      0.60 o 
   2   1   0     1721.82     1773.72     29.49 o 
   3   1   0     2857.78     2784.04     39.81 o 
   4   1   0      540.83      598.36      9.08 o 
   5   1   0       44.69       32.04      0.90 o 
   6   1   0        8.99       10.18      0.76 o 
   7   1   0        4.92        4.03      0.71 o 
   8   1   0        1.75        1.09      0.52 o 
   9   1   0      133.86      130.94      3.03 o 
  10   1   0        1.91        2.02      0.88 o 
  11   1   0        7.94        9.35      1.24 o 
  12   1   0        0.74        0.25      1.79 o 
  13   1   0        2.10        1.04      1.76 o 
 -12   2   0        0.49       -1.56      1.56 o 
 -11   2   0        0.25       -0.08      2.94 o 
 -10   2   0       21.37       22.33      2.40 o 
  -9   2   0        0.01        0.76      1.00 o 
  -8   2   0       73.32       64.77      2.55 o 
  -7   2   0        0.01       -0.47      0.47 o 
  -6   2   0      100.46      103.21      2.13 o 
  -5   2   0      530.79      542.82      9.87 o 
  -4   2   0       36.67       33.03      1.59 o 
  -3   2   0     1150.31     1150.77     16.76 o 
  -2   2   0      107.17      111.76      2.89 o 
   0   2   0     6523.92     6564.17    194.66 o 
   1   2   0     3531.61     3642.82    109.19 o 
   2   2   0       27.28       38.31      1.35 o 
   3   2   0      196.68      207.54      4.12 o 
   4   2   0       32.47       13.76      1.18 o 
   5   2   0     1458.77     1674.96     21.56 o 
   6   2   0       11.06        6.67      0.53 o 
   7   2   0       44.25       56.27      1.39 o 
   8   2   0       10.44       10.48      0.84 o 
   9   2   0       83.40       75.25      2.76 o 
  10   2   0        0.31       -0.21      0.62 o 
  11   2   0       17.91       24.54      3.41 o 
  12   2   0        0.10        0.20      0.94 o 
  13   2   0        2.27        1.75      1.21 o 
 -11   3   0        5.93        4.60      1.82 o 
 -10   3   0       11.59       13.30      1.72 o 
  -9   3   0        0.15       -0.30      0.96 o 
  -8   3   0        0.64        0.81      1.08 o 
  -7   3   0      101.56       91.35      2.50 o 
  -6   3   0      137.34      133.02      3.48 o 
  -5   3   0       47.43       59.20      1.57 o 
  -4   3   0       26.29       16.09      1.50 o 
  -3   3   0       14.76       19.38      0.82 o 
  -1   3   0     8461.90     8434.38    173.68 o 
   0   3   0     5837.05     5833.78    118.61 o 
   1   3   0      668.73      671.96     20.64 o 
   2   3   0      588.88      588.72     12.44 o 
   3   3   0     1437.43     1428.93     30.59 o 
   4   3   0       57.56       65.65      2.52 o 
   5   3   0      923.20      943.62     42.48 o 
   6   3   0      574.83      621.09      8.58 o 
   7   3   0       14.88       14.27      0.84 o 
   8   3   0       66.05       67.19      1.76 o 
   9   3   0       53.47       47.58      1.61 o 
  10   3   0       28.72       30.03      1.57 o 
  11   3   0        0.08        0.93      0.70 o 
  12   3   0        5.59        6.77      1.18 o 
  13   3   0        2.09        1.49      1.30 o 
 -11   4   0        8.89        8.60      2.20 o 
 -10   4   0        5.07        4.90      1.39 o 
  -9   4   0        9.64        9.88      1.46 o 
  -8   4   0       61.02       58.27      2.49 o 
  -7   4   0       24.05       26.13      1.79 o 
  -6   4   0        2.28        2.09      0.86 o 
  -5   4   0      121.02      131.44      3.30 o 
  -4   4   0       36.12       34.34      1.19 o 
  -2   4   0      147.23      148.36      3.67 o 
  -1   4   0     1656.13     1670.41     28.41 o 
   0   4   0        3.68        5.10      0.35 o 
   1   4   0       61.44       65.94      2.10 o 
   2   4   0      792.20      820.55     23.52 o 
   3   4   0        1.88        1.31      0.36 o 
   4   4   0      244.30      281.34      5.63 o 
   5   4   0      122.41      127.54      3.18 o 
   6   4   0     1023.87     1054.71     18.92 o 
   7   4   0       44.16       41.31      2.45 o 
   8   4   0      245.46      229.15      3.85 o 
   9   4   0       83.25       71.70      2.37 o 
  10   4   0      120.35      127.07      2.72 o 
  11   4   0       38.17       33.45      5.25 o 
  12   4   0        0.31       -0.99      0.99 o 
  13   4   0        0.71        2.46      1.33 o 
 -10   5   0        0.01        0.23      1.81 o 
  -9   5   0        0.14        9.77      9.83 o 
  -8   5   0        6.91        7.98      1.30 o 
  -7   5   0       67.56       66.23      3.43 o 
  -6   5   0       24.85       22.71      3.30 o 
  -5   5   0        9.35        9.34      2.11 o 
  -4   5   0        7.49        6.21      2.13 o 
  -2   5   0     1957.98     2023.71     35.32 o 
  -1   5   0     3826.35     4009.49     57.85 o 
   0   5   0      536.68      609.42     10.51 o 
   1   5   0     1067.45     1064.49     17.86 o 
   2   5   0      254.47      290.77      5.30 o 
   3   5   0       20.83       22.77      1.65 o 
   4   5   0       35.42       35.70      1.85 o 
   5   5   0      100.79       96.04      2.69 o 
   6   5   0        0.44        0.30      0.47 o 
   7   5   0       45.48       43.83      2.15 o 
   8   5   0      288.47      294.96      5.81 o 
   9   5   0       62.50       62.84      2.15 o 
  10   5   0        0.43        0.32      0.82 o 
  11   5   0       32.32       30.49      2.57 o 
  12   5   0        7.51       11.97      1.53 o 
  13   5   0        1.62        0.75      1.22 o 
  -9   6   0        0.13       -1.34      1.34 o 
  -8   6   0        8.98        8.32      2.03 o 
  -7   6   0       17.49       23.36      2.46 o 
  -6   6   0       12.72       13.83      2.89 o 
  -5   6   0       12.16       15.78      2.07 o 
  -4   6   0        9.46       10.78      1.28 o 
  -3   6   0        0.42       -0.58      0.67 o 
  -2   6   0        4.53        3.23      1.53 o 
  -1   6   0       80.18       67.43      1.77 o 
   0   6   0        5.51        7.44      0.77 o 
   1   6   0      359.05      326.04      5.93 o 
   2   6   0      854.71      862.89     14.75 o 
   3   6   0        5.48        4.56      0.57 o 
   4   6   0        4.49        1.31      0.52 o 
   5   6   0      260.36      234.13      7.00 o 
   6   6   0       47.95       62.60      2.26 o 
   7   6   0      184.54      178.40      4.57 o 
   8   6   0        0.91        1.86      0.67 o 
   9   6   0        2.69        3.31      0.77 o 
  10   6   0        3.15        3.02      0.79 o 
  11   6   0        0.49        0.61      0.75 o 
  12   6   0       15.64       14.72      1.67 o 
  13   6   0        1.73        3.31      1.35 o 
  -8   7   0        3.98        4.60      1.73 o 
  -7   7   0        3.64        3.76      1.34 o 
  -6   7   0       21.53       23.82      3.83 o 
  -5   7   0        5.12        4.95      2.21 o 
  -4   7   0       40.23       40.57      3.02 o 
  -3   7   0       15.27       13.51      1.44 o 
  -2   7   0     1654.10     1736.74     31.06 o 
  -1   7   0        2.08        2.41      0.99 o 
   0   7   0      189.00      205.04      4.17 o 
   1   7   0       44.42       48.60      1.40 o 
   2   7   0      109.68      111.64      4.46 o 
   3   7   0       33.80       34.51      1.23 o 
   4   7   0      228.67      223.26      5.89 o 
   6   7   0      228.75      221.54      5.27 o 
   7   7   0      144.49      146.05      4.12 o 
   8   7   0       70.53       59.35      2.57 o 
   9   7   0       28.55       35.85      1.87 o 
  10   7   0        2.29        2.91      0.82 o 
  11   7   0       27.71       30.43      1.94 o 
  12   7   0        1.36        1.40      0.88 o 
  13   7   0        0.17       -0.09      1.00 o 
  -8   8   0        2.12        4.83      2.70 o 
  -7   8   0       10.86       11.79      2.14 o 
  -6   8   0       22.20       20.83      3.65 o 
  -5   8   0        0.00        0.62      1.64 o 
  -4   8   0        0.10       -0.30      0.85 o 
  -3   8   0      138.66      145.52      4.38 o 
  -2   8   0        4.22        3.62      1.02 o 
  -1   8   0      152.69      153.53      5.45 o 
   0   8   0       16.32       16.12      1.75 o 
   1   8   0       41.94       43.31      1.84 o 
   2   8   0       36.79       33.01      1.83 o 
   3   8   0        3.94        3.07      0.74 o 
   4   8   0        7.08       10.45      1.16 o 
   5   8   0       23.22       20.54      1.71 o 
   6   8   0        3.68        5.21      0.96 o 
   7   8   0      395.12      385.37      8.39 o 
   8   8   0        7.75        6.30      1.15 o 
   9   8   0        2.16        6.56      3.67 o 
  10   8   0       11.90       15.73      1.74 o 
  11   8   0       13.98       15.52      1.60 o 
  12   8   0        1.60        1.01      0.83 o 
  13   8   0       11.67       11.89      1.96 o 
  -6   9   0        0.85       -0.25      1.80 o 
  -5   9   0        0.28        2.72      2.00 o 
  -4   9   0        5.43        8.90      2.00 o 
  -3   9   0       75.48       81.85      3.28 o 
  -2   9   0      118.01      108.22      3.75 o 
  -1   9   0       30.85       27.99      2.61 o 
   0   9   0       12.52       10.85      1.61 o 
   1   9   0       24.80       25.82      1.61 o 
   2   9   0        0.04        0.51      0.88 o 
   3   9   0       86.84       78.43      2.91 o 
   4   9   0       10.50       11.25      1.30 o 
   5   9   0       56.62       51.30      2.54 o 
   6   9   0       14.26       14.28      1.61 o 
   7   9   0        0.99        0.97      1.15 o 
   8   9   0        2.58        0.05      0.80 o 
   9   9   0       20.07       24.27      2.09 o 
  10   9   0        2.38        3.93      1.17 o 
  11   9   0        1.06        1.27      1.17 o 
  12   9   0        0.86        1.63      0.94 o 
  -5  10   0        0.80        0.98      2.03 o 
  -4  10   0        9.38        8.09      1.86 o 
  -3  10   0       62.96       54.52      4.07 o 
  -2  10   0       40.94       43.16      4.70 o 
  -1  10   0        0.84       -0.35      0.86 o 
   0  10   0        0.16        0.65      0.64 o 
   1  10   0        5.18        6.21      1.36 o 
   2  10   0        0.38        0.67      0.86 o 
   3  10   0       27.14       19.45      1.60 o 
   4  10   0       25.70       25.85      1.94 o 
   5  10   0       38.89       34.21      2.23 o 
   6  10   0       41.38       35.33      2.38 o 
   7  10   0       41.26       42.71      3.37 o 
   8  10   0       18.75       23.89      2.38 o 
   9  10   0        1.83        0.76      1.18 o 
  10  10   0        2.05        4.32      1.48 o 
  11  10   0       22.70       25.89      2.45 o 
  12  10   0        8.66        7.99      1.65 o 
  -4  11   0        4.93        3.90      2.22 o 
  -3  11   0        1.40        0.97      1.46 o 
  -2  11   0        0.08       -1.22      1.22 o 
  -1  11   0        0.02        1.86      1.07 o 
   0  11   0       14.35       14.26      2.18 o 
   1  11   0        3.55        3.98      0.98 o 
   2  11   0        0.53       -0.33      0.69 o 
   3  11   0       15.89       12.22      1.56 o 
   4  11   0       45.69       41.79      2.79 o 
   5  11   0        2.48        2.49      1.03 o 
   6  11   0        8.35        9.59      3.08 o 
   7  11   0       37.74       34.93      2.80 o 
   8  11   0       65.45       74.50      6.32 o 
   9  11   0        3.07        5.49      1.54 o 
  10  11   0       10.35       13.52      2.18 o 
  11  11   0        1.82        3.49      1.67 o 
  -2  12   0       17.79       12.19      2.36 o 
  -1  12   0       10.81       16.57      2.02 o 
   0  12   0        0.85       -0.09      1.54 o 
   1  12   0        0.74        0.50      0.83 o 
   2  12   0        0.21        0.02      0.82 o 
   3  12   0        0.05       -0.93      0.93 o 
   4  12   0        6.96        7.23      1.31 o 
   5  12   0        2.13        1.97      1.22 o 
   6  12   0        1.10       -0.06      0.93 o 
   7  12   0       33.47       35.79      2.89 o 
   8  12   0       27.24       30.83      2.81 o 
   9  12   0        3.46        1.50      2.12 o 
  10  12   0        9.33       12.09      3.32 o 
   0  13   0        4.95        4.88      1.41 o 
   1  13   0        4.87        5.37      1.79 o 
   2  13   0        0.02       -0.57      0.72 o 
   3  13   0        2.56        5.31      1.25 o 
   4  13   0        0.64        1.09      1.21 o 
   5  13   0       23.97       28.20      2.52 o 
   6  13   0        4.24        3.03      1.23 o 
   7  13   0        3.10        2.24      1.29 o 
   8  13   0        0.93        0.60      1.20 o 
   9  13   0        0.00       -0.83      1.26 o 
   4  14   0       14.23       12.16      3.35 o 
   5  14   0        2.82        1.30      1.36 o 
   6  14   0        0.59        2.08      2.33 o 
  -5 -14   1        4.70        7.08      2.74 o 
  -4 -14   1        2.48        4.08      2.50 o 
  -9 -13   1        0.51        1.74      1.70 o 
  -8 -13   1        3.67        5.65      1.53 o 
  -7 -13   1       10.20        9.57      1.74 o 
  -6 -13   1       38.73       38.15      2.83 o 
  -5 -13   1       16.48       16.16      2.57 o 
  -4 -13   1       11.47       13.58      1.64 o 
  -3 -13   1        6.76        8.74      1.21 o 
  -2 -13   1       10.33       12.15      1.35 o 
  -1 -13   1        1.72       -0.29      1.37 o 
   0 -13   1        0.30        0.54      1.39 o 
 -10 -12   1        0.00        1.68      1.95 o 
  -9 -12   1       12.10       18.79      2.41 o 
  -8 -12   1        0.46       -0.29      2.62 o 
  -7 -12   1        3.23       -0.30      1.01 o 
  -6 -12   1       21.81       21.52      2.34 o 
  -5 -12   1       19.48       20.27      3.88 o 
  -4 -12   1        2.98        2.76      1.70 o 
  -3 -12   1       14.70       13.32      1.47 o 
  -2 -12   1        0.74        0.19      0.70 o 
  -1 -12   1        0.61       -0.86      0.86 o 
   0 -12   1        2.59        1.30      2.60 o 
   1 -12   1       22.35       25.06      3.01 o 
   2 -12   1       41.37       38.98      4.43 o 
 -11 -11   1        0.00        1.93      2.08 o 
 -10 -11   1       20.85       22.06      2.55 o 
  -9 -11   1       10.81       10.18      1.81 o 
  -8 -11   1        3.57        4.04      1.38 o 
  -7 -11   1       92.00       97.76      4.09 o 
  -6 -11   1       46.78       50.50      2.89 o 
  -5 -11   1        0.24        0.48      0.80 o 
  -4 -11   1        1.95        1.42      1.64 o 
  -3 -11   1       28.02       30.22      1.87 o 
  -2 -11   1       34.21       35.50      1.99 o 
  -1 -11   1       11.46        9.72      1.81 o 
   0 -11   1        4.91        3.11      2.03 o 
   1 -11   1       12.80       14.62      1.79 o 
   2 -11   1        0.16        0.05      1.23 o 
   3 -11   1       18.33       19.15      2.94 o 
   4 -11   1        7.41        6.73      2.67 o 
 -12 -10   1       27.28       29.76      3.55 o 
 -11 -10   1        0.80        2.50      1.25 o 
 -10 -10   1       24.71       35.88      2.66 o 
  -9 -10   1        0.16        0.36      0.91 o 
  -8 -10   1       39.96       37.64      3.40 o 
  -7 -10   1       78.17       75.94      3.57 o 
  -6 -10   1        0.45        0.44      0.83 o 
  -5 -10   1        0.00        0.14      0.76 o 
  -4 -10   1       10.43        8.66      1.85 o 
  -3 -10   1       76.78       68.79      3.96 o 
  -2 -10   1       13.39       14.42      1.28 o 
  -1 -10   1        0.00       -0.03      0.54 o 
   0 -10   1       17.64       17.77      2.15 o 
   1 -10   1       15.81       16.92      2.21 o 
   2 -10   1       69.45       61.62      3.95 o 
   3 -10   1       35.53       28.75      2.97 o 
   4 -10   1       26.35       29.67      4.40 o 
   5 -10   1        2.26       -0.12      1.80 o 
 -12  -9   1       10.60       17.19      2.57 o 
 -11  -9   1        0.81       -0.17      1.00 o 
 -10  -9   1        2.59        2.76      1.13 o 
  -9  -9   1        1.14        0.31      0.86 o 
  -8  -9   1       47.59       45.78      2.58 o 
  -7  -9   1       61.84       62.07      3.11 o 
  -6  -9   1       92.83       94.24      3.68 o 
  -5  -9   1        7.02        8.56      1.26 o 
  -4  -9   1       74.12       69.02      4.32 o 
  -3  -9   1       26.99       36.41      1.88 o 
  -2  -9   1        4.91        2.83      0.89 o 
  -1  -9   1       49.67       53.34      2.26 o 
   0  -9   1        0.27        0.63      0.56 o 
   1  -9   1        2.15        2.28      1.22 o 
   2  -9   1      172.76      171.41      4.91 o 
   3  -9   1       38.84       38.38      3.73 o 
   4  -9   1        0.48        0.48      1.68 o 
   5  -9   1       10.97        9.09      2.67 o 
   6  -9   1        0.07       -0.29      1.89 o 
 -13  -8   1       47.23       57.92      3.54 o 
 -12  -8   1        4.30        6.14      1.21 o 
 -11  -8   1       16.31       14.04      1.43 o 
 -10  -8   1        0.01        1.10      0.95 o 
  -9  -8   1       21.10       19.70      1.85 o 
  -8  -8   1        7.27       10.38      1.63 o 
  -7  -8   1      568.29      576.13     11.61 o 
  -6  -8   1      156.75      152.14      4.13 o 
  -5  -8   1       40.71       32.98      1.95 o 
  -4  -8   1       30.95       28.91      1.73 o 
  -3  -8   1       86.63       93.54      2.27 o 
  -2  -8   1       94.81       79.91      1.92 o 
  -1  -8   1       40.62       40.31      2.14 o 
   0  -8   1       22.60       20.94      1.20 o 
   1  -8   1        1.32        2.35      1.24 o 
   2  -8   1      116.76      100.57      3.48 o 
   3  -8   1        2.58        1.51      0.89 o 
   4  -8   1        4.89        6.86      2.30 o 
   5  -8   1        0.71        0.05      1.65 o 
   6  -8   1        0.00        2.32      2.01 o 
   7  -8   1        0.41        0.22      1.26 o 
 -13  -7   1        1.29        1.04      1.07 o 
 -12  -7   1        3.88        4.41      1.32 o 
 -11  -7   1       54.80       67.32      2.66 o 
 -10  -7   1        6.33        5.60      0.94 o 
  -9  -7   1        1.81        2.13      0.92 o 
  -8  -7   1       86.13       79.94      3.02 o 
  -7  -7   1      121.36      122.73      3.64 o 
  -6  -7   1        5.69        5.30      0.87 o 
  -5  -7   1        5.04        3.64      0.82 o 
  -4  -7   1       86.45      102.39      3.00 o 
  -3  -7   1      389.87      420.93      7.63 o 
  -2  -7   1        7.98       11.98      1.21 o 
  -1  -7   1       15.79       17.70      2.34 o 
   0  -7   1      203.08      205.69      3.68 o 
   1  -7   1      159.99      177.28      5.66 o 
   2  -7   1     1061.30     1082.32     20.01 o 
   3  -7   1        0.01        0.86      0.77 o 
   4  -7   1       11.06        7.69      2.19 o 
   5  -7   1        0.02       -0.73      1.37 o 
   6  -7   1        0.00        0.69      1.72 o 
   7  -7   1        3.25        1.28      1.34 o 
   8  -7   1        6.68        3.50      1.61 o 
 -13  -6   1       19.90       19.56      2.93 o 
 -12  -6   1        6.69        5.63      1.22 o 
 -11  -6   1        5.33        3.38      0.93 o 
 -10  -6   1        1.69        1.11      0.70 o 
  -9  -6   1       51.48       46.49      1.95 o 
  -8  -6   1      450.12      415.05      8.86 o 
  -7  -6   1      389.24      335.14      7.26 o 
  -6  -6   1      135.12      105.44      3.09 o 
  -5  -6   1       17.62       17.85      2.17 o 
  -4  -6   1      720.50      769.87     11.89 o 
  -3  -6   1      506.57      542.22      8.50 o 
  -2  -6   1       73.07       80.14      4.22 o 
  -1  -6   1       31.37       32.07      2.52 o 
   0  -6   1       58.50       46.56      2.43 o 
   1  -6   1       23.36       23.67      1.78 o 
   2  -6   1        2.23        3.84      0.78 o 
   3  -6   1       22.50       21.46      1.56 o 
   4  -6   1       25.91       25.56      2.12 o 
   5  -6   1       21.26       11.22      2.50 o 
   6  -6   1        6.58        6.87      2.27 o 
   7  -6   1        2.08       -0.06      1.11 o 
   8  -6   1        1.69       -0.54      1.19 o 
   9  -6   1        0.01        0.75      2.98 o 
 -13  -5   1        9.30       10.06      1.53 o 
 -12  -5   1        7.06       10.88      1.46 o 
 -11  -5   1        2.60        3.51      1.13 o 
 -10  -5   1        1.08        0.03      0.59 o 
  -9  -5   1       28.88       26.21      1.59 o 
  -8  -5   1      135.28      124.98      3.85 o 
  -7  -5   1      271.11      293.61      6.49 o 
  -6  -5   1       32.11       32.32      1.61 o 
  -5  -5   1      104.74      119.36      3.10 o 
  -4  -5   1      268.24      294.36      7.03 o 
  -3  -5   1       25.83       17.12      1.02 o 
  -2  -5   1       37.01       65.42      2.49 o 
  -1  -5   1       89.00      129.51      5.47 o 
   0  -5   1     1548.29     1567.14     47.43 o 
   1  -5   1     1686.73     1780.37     30.41 o 
   2  -5   1       87.63       99.01      1.99 o 
   3  -5   1        5.42        7.33      0.90 o 
   4  -5   1        8.39       10.27      2.41 o 
   5  -5   1       15.33       16.05      4.64 o 
   6  -5   1       24.24       24.96      2.26 o 
   7  -5   1       54.01       45.94      3.25 o 
   8  -5   1        6.67        4.72      2.01 o 
   9  -5   1        2.60        1.33      1.45 o 
  10  -5   1        0.01        0.16      1.22 o 
 -13  -4   1        0.01       -0.96      0.96 o 
 -12  -4   1       18.15       17.38      1.75 o 
 -11  -4   1       11.75        8.96      1.64 o 
 -10  -4   1        0.10       -0.40      0.85 o 
  -9  -4   1      343.78      322.69      6.51 o 
  -8  -4   1      371.67      334.69      6.13 o 
  -7  -4   1       10.49        5.75      0.89 o 
  -6  -4   1       18.40       18.80      1.46 o 
  -5  -4   1      360.69      452.68      8.69 o 
  -4  -4   1     1173.42     1222.66     21.25 o 
  -3  -4   1      136.84       64.71      3.46 o 
  -2  -4   1      871.03      916.38     15.48 o 
   0  -4   1      281.64      333.71     11.22 o 
   1  -4   1     1360.69     1593.25     29.10 o 
   2  -4   1      348.83      385.46      6.36 o 
   3  -4   1      604.22      652.23     10.30 o 
   4  -4   1        0.41        3.07      0.69 o 
   5  -4   1       95.64       87.52      3.30 o 
   6  -4   1       47.43       45.68      1.94 o 
   7  -4   1        0.81        0.97      0.83 o 
   8  -4   1       14.84       15.37      1.56 o 
   9  -4   1        0.33       -0.47      0.98 o 
  10  -4   1        3.11        3.65      1.40 o 
  11  -4   1        0.10        2.39      2.30 o 
 -13  -3   1        0.06       -2.04      2.04 o 
 -12  -3   1        4.22        5.18      1.07 o 
 -11  -3   1       24.72       24.63      1.48 o 
 -10  -3   1       23.74       22.50      1.37 o 
  -9  -3   1       79.89       71.33      1.91 o 
  -8  -3   1       26.61       42.75      1.40 o 
  -7  -3   1        5.78        5.44      0.58 o 
  -6  -3   1      108.52      110.12      2.33 o 
  -5  -3   1       39.20       47.35      2.06 o 
  -4  -3   1      254.06      302.51      7.28 o 
  -3  -3   1      676.74      465.91     15.32 o 
  -2  -3   1      725.57      754.55     20.06 o 
  -1  -3   1     1685.40     1731.72     36.45 o 
   0  -3   1      229.26      293.44      9.65 o 
   1  -3   1      299.66      271.78      6.25 o 
   2  -3   1      345.87      390.71      6.28 o 
   3  -3   1      333.17      351.51      6.62 o 
   4  -3   1       26.49       38.71      1.26 o 
   5  -3   1        7.72       12.17      0.94 o 
   6  -3   1       61.74       58.43      1.58 o 
   7  -3   1        1.48        2.15      0.86 o 
   8  -3   1       20.60       18.24      1.58 o 
   9  -3   1       14.76       13.56      1.60 o 
  10  -3   1        6.01        4.02      1.48 o 
  11  -3   1        0.01        0.05      1.61 o 
 -13  -2   1        7.82       10.41      1.37 o 
 -12  -2   1        4.46        7.62      1.22 o 
 -11  -2   1        0.18        0.30      0.85 o 
 -10  -2   1        4.63        5.21      1.01 o 
  -9  -2   1        8.48        9.19      0.94 o 
  -8  -2   1        3.53        2.01      0.55 o 
  -7  -2   1       39.54       34.40      1.23 o 
  -6  -2   1      704.41      773.31      9.58 o 
  -5  -2   1      369.88      387.31      6.24 o 
  -4  -2   1     1077.09      714.92     22.04 o 
  -3  -2   1      194.45      190.60      3.80 o 
  -2  -2   1      113.97       55.15      2.09 o 
  -1  -2   1     5127.80     5051.54    106.50 o 
   0  -2   1    14937.28    13825.43    320.22 o 
   1  -2   1     2483.27     2750.99     46.30 o 
   2  -2   1        1.08        1.60      0.32 o 
   3  -2   1      131.62      118.74      5.76 o 
   4  -2   1       31.14       39.68      1.11 o 
   5  -2   1       46.81       41.70      1.18 o 
   6  -2   1       77.45       88.94      1.93 o 
   7  -2   1       31.32       31.44      1.28 o 
   8  -2   1        0.82        1.02      0.89 o 
   9  -2   1       28.31       27.33      2.00 o 
  10  -2   1        4.03        8.17      1.43 o 
  11  -2   1        4.13        4.52      1.79 o 
  12  -2   1        1.15        1.94      2.86 o 
 -13  -1   1        0.01       -1.17      1.52 o 
 -12  -1   1        0.51        1.68      1.71 o 
 -11  -1   1       26.76       25.59      1.77 o 
 -10  -1   1       23.42       20.59      1.38 o 
  -9  -1   1      464.05      467.64      7.88 o 
  -8  -1   1       10.18        7.03      0.81 o 
  -7  -1   1        1.32        1.03      0.69 o 
  -6  -1   1       12.29       20.97      0.88 o 
  -5  -1   1      511.98      558.26      7.64 o 
  -4  -1   1      217.64      184.63      4.69 o 
  -3  -1   1      121.72      115.50      2.11 o 
  -2  -1   1     2887.97     2877.68     41.19 o 
  -1  -1   1      259.10      272.88      8.18 o 
   0  -1   1     1613.20     1604.01     27.37 o 
   1  -1   1      125.54       95.06      2.34 o 
   2  -1   1     1125.20     1136.20     19.05 o 
   3  -1   1       40.11       43.94      0.90 o 
   4  -1   1        0.43        1.78      0.39 o 
   5  -1   1       12.43       12.71      0.63 o 
   6  -1   1        0.06        0.24      0.32 o 
   7  -1   1        0.00        0.05      0.39 o 
   8  -1   1        8.21        9.56      1.21 o 
   9  -1   1       43.33       40.20      2.31 o 
  10  -1   1        6.27        5.27      1.54 o 
  11  -1   1        0.00       -1.06      1.40 o 
  12  -1   1        0.83       -0.79      2.99 o 
 -12   0   1        1.03        1.59      1.62 o 
 -11   0   1       14.02       14.38      1.37 o 
 -10   0   1       94.47       88.89      2.49 o 
  -9   0   1       64.63       61.69      1.98 o 
  -8   0   1       13.80       14.33      0.97 o 
  -7   0   1        0.05       -0.41      0.41 o 
  -6   0   1        7.30        5.51      0.51 o 
  -5   0   1      199.29      212.81      3.36 o 
  -4   0   1       19.89       10.97      0.80 o 
  -3   0   1      157.59      168.31      3.29 o 
  -2   0   1     9026.67     7909.62    131.14 o 
  -1   0   1     1786.03     1941.94     57.43 o 
   0   0   1     1242.02     1279.15     37.03 o 
   1   0   1      976.27      997.13     29.35 o 
   2   0   1      534.18      528.38     10.34 o 
   3   0   1      659.39      599.93      8.70 o 
   4   0   1      405.40      409.31      6.25 o 
   5   0   1       56.16       37.83      1.04 o 
   6   0   1       75.95       82.17      1.71 o 
   7   0   1       44.31       41.43      1.54 o 
   8   0   1      187.95      191.18      3.41 o 
   9   0   1      181.84      188.17      3.85 o 
  10   0   1       25.56       19.46      1.35 o 
  11   0   1       15.65        8.03      1.83 o 
  12   0   1        2.44        0.14      4.43 o 
 -12   1   1        0.06       -1.99      2.00 o 
 -11   1   1       14.78       12.42      2.04 o 
 -10   1   1       26.29       31.26      2.64 o 
  -9   1   1       62.03       58.56      2.07 o 
  -8   1   1       42.43       48.68      1.50 o 
  -7   1   1       16.46       19.95      0.98 o 
  -6   1   1      411.39      427.01      6.17 o 
  -5   1   1      580.41      580.71      8.84 o 
  -4   1   1        9.47       12.26      0.66 o 
  -3   1   1       46.71       29.43      1.24 o 
  -2   1   1      977.51     1060.48     13.67 o 
  -1   1   1     3230.14     3229.90     46.80 o 
   0   1   1      124.23      134.36      4.47 o 
   1   1   1      903.88      861.14     25.56 o 
   2   1   1     1238.88     1240.28     24.93 o 
   3   1   1        7.78        6.38      0.39 o 
   4   1   1       36.98       57.80      1.16 o 
   5   1   1       38.37       57.52      2.31 o 
   6   1   1       31.22       32.67      0.97 o 
   7   1   1       58.95       59.42      1.54 o 
   8   1   1       27.22       27.39      1.20 o 
   9   1   1        0.00       -0.18      0.61 o 
  10   1   1        3.14        5.19      0.98 o 
  11   1   1        1.24        1.32      0.88 o 
  12   1   1        7.90        6.04      1.83 o 
  13   1   1       19.03       21.72      2.71 o 
 -12   2   1        0.07       -1.51      1.51 o 
 -11   2   1        3.80        2.95      2.40 o 
 -10   2   1       50.51       50.96      3.19 o 
  -9   2   1       27.89       24.51      1.91 o 
  -8   2   1        0.52       -0.58      0.68 o 
  -7   2   1        2.58        5.62      0.86 o 
  -6   2   1        0.31        0.33      0.54 o 
  -5   2   1        2.06        2.39      0.39 o 
  -4   2   1      103.62      100.18      2.44 o 
  -3   2   1        6.16        4.13      1.05 o 
  -2   2   1      642.66      656.37     11.40 o 
  -1   2   1      178.34      223.95      4.32 o 
   0   2   1      165.98      174.55      5.90 o 
   2   2   1       18.00       22.95      0.89 o 
   3   2   1      101.55      128.50      2.01 o 
   4   2   1      803.41      887.48     11.63 o 
   5   2   1       98.88      131.30      2.27 o 
   6   2   1      189.61      207.41      3.11 o 
   7   2   1       30.06       24.32      1.46 o 
   8   2   1       39.50       40.12      1.43 o 
   9   2   1        0.32        0.07      0.70 o 
  10   2   1        1.43        0.87      0.80 o 
  11   2   1        0.02       -0.79      0.79 o 
  12   2   1        6.71        4.33      1.10 o 
  13   2   1        8.94        8.11      1.30 o 
 -11   3   1        0.97        0.03      1.58 o 
 -10   3   1        2.66        1.52      1.48 o 
  -9   3   1        3.21        4.98      1.23 o 
  -8   3   1        3.09        2.22      1.06 o 
  -7   3   1       69.51       72.00      2.22 o 
  -6   3   1      208.02      227.38      5.01 o 
  -5   3   1      117.66      135.12      2.72 o 
  -4   3   1      123.36      137.25      2.60 o 
  -3   3   1      656.30      721.86      9.77 o 
  -2   3   1      526.48      593.60     10.87 o 
   1   3   1     1854.56     1899.23     53.53 o 
   4   3   1      137.53      132.78      2.54 o 
   5   3   1      405.98      451.97      6.32 o 
   6   3   1        0.05        0.36      0.35 o 
   7   3   1       63.19       60.59      1.63 o 
   8   3   1      180.80      189.51      3.41 o 
   9   3   1       19.67       20.43      1.44 o 
  10   3   1        1.35        1.08      0.64 o 
  11   3   1        8.13        7.90      1.13 o 
  12   3   1       24.83       26.11      1.83 o 
  13   3   1        2.66        2.01      1.03 o 
 -11   4   1       21.66       18.51      3.03 o 
 -10   4   1        1.82        1.25      1.55 o 
  -9   4   1        8.31        6.24      1.30 o 
  -8   4   1        0.76        2.24      1.01 o 
  -7   4   1        1.96        2.06      1.27 o 
  -6   4   1        0.06       -0.05      0.70 o 
  -5   4   1        0.37        0.01      0.64 o 
  -4   4   1       11.35       11.16      1.14 o 
  -3   4   1      381.36      415.22      7.42 o 
  -2   4   1      302.79      274.72      5.70 o 
  -1   4   1       10.56       12.32      1.13 o 
   1   4   1       47.86       48.80      2.01 o 
   2   4   1       85.44       93.84      3.01 o 
   3   4   1       12.00       12.02      1.12 o 
   4   4   1      490.88      498.27      9.31 o 
   5   4   1      221.07      267.01      4.65 o 
   6   4   1       20.97       17.45      1.02 o 
   7   4   1       78.77       85.26      1.82 o 
   8   4   1       57.34       52.42      1.49 o 
   9   4   1        0.56       -0.21      0.49 o 
  10   4   1        0.01       -0.54      0.54 o 
  11   4   1        3.33        3.98      0.79 o 
  12   4   1        3.79        6.92      1.52 o 
  13   4   1        0.09        0.28      1.21 o 
 -10   5   1        1.06        0.38      1.39 o 
  -9   5   1       20.31       20.01      2.43 o 
  -8   5   1       12.36        9.48      1.43 o 
  -7   5   1        5.45        4.52      1.25 o 
  -6   5   1        4.39        9.15      1.94 o 
  -5   5   1        6.07        3.06      1.13 o 
  -4   5   1        0.23        0.34      0.79 o 
  -3   5   1       24.86        5.34      1.23 o 
  -2   5   1      619.79      616.24     11.70 o 
  -1   5   1       11.23       13.31      1.29 o 
   0   5   1      248.96      254.38      6.07 o 
   1   5   1        0.16        2.20      0.35 o 
   2   5   1      255.86      285.37      6.72 o 
   3   5   1        2.70        2.71      0.56 o 
   4   5   1      366.82      427.79      8.26 o 
   5   5   1        4.71       10.67      0.96 o 
   6   5   1        7.48       12.72      0.90 o 
   7   5   1        0.10        0.50      0.57 o 
   8   5   1       99.90       99.30      4.31 o 
   9   5   1       74.25       67.57      2.24 o 
  10   5   1        9.03       10.51      1.14 o 
  11   5   1       11.69       17.58      2.07 o 
  12   5   1       14.20        9.30      1.69 o 
  13   5   1        4.03        6.29      1.57 o 
  -9   6   1        0.05        3.08      1.58 o 
  -8   6   1       15.11       17.34      2.39 o 
  -7   6   1       27.12       27.31      3.90 o 
  -6   6   1        8.15        8.88      1.65 o 
  -5   6   1       35.82       35.90      3.76 o 
  -4   6   1       69.18       77.72      3.21 o 
  -3   6   1        2.78        6.28      1.68 o 
  -1   6   1        3.74        4.24      0.64 o 
   0   6   1       98.25      108.63      2.53 o 
   1   6   1      264.93      271.98      5.21 o 
   2   6   1        5.06        1.82      0.52 o 
   3   6   1      518.61      548.70     12.30 o 
   5   6   1      319.48      303.03      6.42 o 
   6   6   1      100.17       86.63      2.75 o 
   7   6   1       79.15       72.98      2.59 o 
   8   6   1        7.81        7.73      0.92 o 
   9   6   1       12.64       12.90      1.18 o 
  10   6   1        0.10       -0.36      0.59 o 
  11   6   1       49.93       43.50      2.18 o 
  12   6   1        6.90        6.35      1.29 o 
  13   6   1        0.68        2.97      1.62 o 
  -8   7   1        3.35        2.54      1.60 o 
  -7   7   1        5.07        5.99      2.57 o 
  -6   7   1        6.22        7.77      2.58 o 
  -5   7   1        1.12        0.94      1.61 o 
  -4   7   1       10.22       11.07      1.39 o 
  -3   7   1       16.04       20.35      2.16 o 
  -2   7   1      178.29      171.65      4.55 o 
  -1   7   1       35.05       32.97      3.83 o 
   0   7   1       13.32       14.90      1.24 o 
   1   7   1        7.42        5.48      0.60 o 
   2   7   1        3.58        1.08      0.39 o 
   3   7   1        0.00        0.62      0.39 o 
   6   7   1      320.21      317.84      6.97 o 
   7   7   1      173.77      160.24      4.39 o 
   8   7   1       24.57       25.79      1.52 o 
   9   7   1        4.47        4.39      1.19 o 
  10   7   1        2.52        2.93      0.81 o 
  11   7   1        8.32        5.88      1.72 o 
  12   7   1        5.59        5.29      1.25 o 
  13   7   1        9.55       10.34      2.32 o 
  -8   8   1        6.80        5.40      2.82 o 
  -7   8   1        5.35        6.33      2.69 o 
  -6   8   1        2.00        2.40      1.87 o 
  -5   8   1        1.08        1.41      1.84 o 
  -4   8   1       40.46       37.89      2.48 o 
  -3   8   1      398.37      399.60      9.33 o 
  -2   8   1        3.58        1.92      0.89 o 
  -1   8   1       17.03        9.56      1.62 o 
   0   8   1       11.01        7.09      1.02 o 
   1   8   1       25.14       26.33      1.60 o 
   2   8   1       36.67       41.67      1.94 o 
   3   8   1      188.04      185.09      5.19 o 
   4   8   1       22.09       21.65      1.72 o 
   5   8   1        8.37        7.67      1.18 o 
   6   8   1      188.00      181.85      8.53 o 
   7   8   1       45.11       50.03      2.74 o 
   8   8   1       64.68       73.92      5.22 o 
   9   8   1        0.02        0.62      0.82 o 
  10   8   1       30.50       32.46      1.93 o 
  11   8   1       15.84       20.95      1.66 o 
  12   8   1        2.00        1.19      0.86 o 
  13   8   1        1.29        1.73      1.11 o 
  -7   9   1        0.02        0.60      2.08 o 
  -6   9   1        0.02        1.33      1.92 o 
  -5   9   1        0.00        1.35      2.00 o 
  -4   9   1        0.01        0.71      0.93 o 
  -3   9   1       34.20       32.90      2.41 o 
  -2   9   1        9.46        7.30      1.31 o 
  -1   9   1        9.39       13.48      1.58 o 
   0   9   1        0.57        1.04      0.64 o 
   1   9   1        0.62        0.78      0.74 o 
   2   9   1       61.09       54.46      3.90 o 
   3   9   1       21.88       17.17      1.86 o 
   4   9   1       25.50       29.09      2.06 o 
   5   9   1       49.01       48.45      2.51 o 
   6   9   1        1.58        2.23      1.01 o 
   7   9   1        5.00        7.15      1.40 o 
   8   9   1        0.21       -0.10      0.95 o 
   9   9   1        4.52        2.84      1.23 o 
  10   9   1        6.86        9.37      1.51 o 
  11   9   1        0.33        0.98      1.07 o 
  12   9   1        4.25        3.80      1.07 o 
  -5  10   1        0.19        0.71      1.98 o 
  -4  10   1       10.64       10.17      2.11 o 
  -3  10   1       50.44       50.80      4.94 o 
  -2  10   1       11.49        8.10      1.40 o 
  -1  10   1        6.35        8.39      1.40 o 
   0  10   1        3.93        2.65      0.82 o 
   1  10   1       15.35       16.20      2.38 o 
   2  10   1       31.45       29.99      2.12 o 
   3  10   1       45.39       45.49      2.41 o 
   4  10   1        0.82        0.20      0.73 o 
   5  10   1        0.41       -0.08      0.76 o 
   6  10   1        1.81        1.68      0.94 o 
   7  10   1        1.60        2.24      1.07 o 
   8  10   1        1.40        1.54      1.07 o 
   9  10   1        2.90        3.15      1.83 o 
  10  10   1       41.21       47.58      4.06 o 
  11  10   1       13.92       11.53      2.18 o 
  12  10   1        4.28        3.37      2.78 o 
  -4  11   1        0.26        1.49      1.51 o 
  -3  11   1        3.40        5.76      1.87 o 
  -2  11   1        9.14       13.79      1.76 o 
  -1  11   1        5.33        7.82      1.47 o 
   0  11   1        0.00        0.01      1.37 o 
   1  11   1       11.88       13.49      1.54 o 
   2  11   1       23.54       25.01      2.06 o 
   3  11   1       47.66       39.35      3.86 o 
   4  11   1        0.32        0.97      0.81 o 
   5  11   1        5.00        3.96      1.85 o 
   6  11   1        1.48        2.21      1.04 o 
   7  11   1        0.10       -0.52      0.90 o 
   8  11   1        1.10        0.36      1.11 o 
   9  11   1        1.08        1.15      1.67 o 
  10  11   1        0.49       -1.08      1.08 o 
  11  11   1        2.30        2.04      1.53 o 
  -2  12   1        1.34        2.89      1.58 o 
  -1  12   1        0.33        2.58      1.18 o 
   0  12   1        2.14        1.04      1.02 o 
   1  12   1        0.13       -0.44      1.22 o 
   2  12   1       46.94       42.66      4.38 o 
   3  12   1        0.00       -0.73      0.82 o 
   4  12   1        2.03        1.30      1.00 o 
   5  12   1        1.55        1.87      1.00 o 
   6  12   1       28.74       34.69      2.79 o 
   7  12   1       25.61       28.34      3.47 o 
   8  12   1        5.31        5.86      1.57 o 
   9  12   1        2.23        2.41      1.41 o 
  10  12   1        0.75        1.47      1.46 o 
   0  13   1        0.18        0.63      1.14 o 
   1  13   1        0.22       -0.23      1.15 o 
   2  13   1        5.00        5.88      1.15 o 
   3  13   1        3.72        1.67      1.07 o 
   4  13   1        1.84        1.19      1.06 o 
   5  13   1        6.13        5.65      1.39 o 
   6  13   1        0.78        0.81      1.03 o 
   7  13   1        4.47        4.89      1.88 o 
   8  13   1        2.94        3.47      1.45 o 
   9  13   1       12.32       18.11      2.47 o 
   3  14   1       13.69       16.14      3.59 o 
   4  14   1       12.16       10.64      1.79 o 
   5  14   1        4.93        5.03      1.41 o 
   6  14   1        0.07       -1.00      1.29 o 
  -8 -13   2        9.62        9.03      2.11 o 
  -7 -13   2        7.73        6.47      1.87 o 
  -6 -13   2       27.21       26.84      2.37 o 
  -5 -13   2        2.47        0.05      0.90 o 
  -4 -13   2       12.50       15.05      1.59 o 
  -3 -13   2        1.75        2.01      0.85 o 
  -2 -13   2        4.91        5.54      0.99 o 
  -1 -13   2       30.97       37.16      3.54 o 
   0 -13   2        1.14        2.94      1.64 o 
 -10 -12   2       15.38       19.08      3.30 o 
  -9 -12   2        8.80        9.76      2.39 o 
  -8 -12   2       15.82       15.15      2.58 o 
  -7 -12   2        2.87        2.11      1.71 o 
  -6 -12   2        4.92        9.15      1.52 o 
  -5 -12   2        1.81        3.64      1.07 o 
  -4 -12   2        3.47        2.71      0.90 o 
  -3 -12   2       11.74       10.06      1.24 o 
  -2 -12   2       12.20        8.62      1.05 o 
  -1 -12   2        0.01        0.51      1.17 o 
   0 -12   2        1.68        5.26      1.73 o 
   1 -12   2        1.16        1.83      1.51 o 
   2 -12   2       14.30       11.77      4.04 o 
 -11 -11   2        2.13        3.15      2.74 o 
 -10 -11   2        0.49       -0.06      1.29 o 
  -9 -11   2        2.06        0.97      1.61 o 
  -8 -11   2       37.10       38.25      2.94 o 
  -7 -11   2       19.46       20.72      2.35 o 
  -6 -11   2       16.02       16.03      1.77 o 
  -5 -11   2       52.11       44.36      2.44 o 
  -4 -11   2       25.60       22.32      1.76 o 
  -3 -11   2        1.09        1.65      0.73 o 
  -2 -11   2       13.21       12.40      1.41 o 
  -1 -11   2       28.42       27.45      1.52 o 
   0 -11   2       27.76       31.23      5.60 o 
   1 -11   2       14.43       15.28      2.32 o 
   2 -11   2        0.09        0.78      1.28 o 
   3 -11   2        2.77        1.20      1.54 o 
   4 -11   2        0.02        2.11      2.21 o 
 -12 -10   2       32.34       42.02      4.01 o 
 -11 -10   2        0.00        0.74      1.37 o 
 -10 -10   2        0.88        2.32      1.40 o 
  -9 -10   2       12.22       14.22      1.73 o 
  -8 -10   2       38.42       36.43      3.24 o 
  -7 -10   2       29.24       32.65      5.20 o 
  -6 -10   2        0.02        0.97      0.83 o 
  -5 -10   2       22.84       25.99      2.01 o 
  -4 -10   2        2.33        0.41      0.70 o 
  -3 -10   2        4.04        5.64      1.13 o 
  -2 -10   2       47.95       44.94      1.91 o 
  -1 -10   2        1.38        0.08      0.48 o 
   0 -10   2        4.18        3.24      1.33 o 
   1 -10   2       35.76       29.31      2.83 o 
   2 -10   2       24.65       22.91      2.69 o 
   3 -10   2        1.22        0.87      1.35 o 
   4 -10   2        5.29        9.49      2.95 o 
   5 -10   2        5.64        2.96      1.68 o 
 -12  -9   2        1.70        2.63      1.73 o 
 -11  -9   2       10.38       13.23      2.30 o 
 -10  -9   2        7.46       10.71      1.58 o 
  -9  -9   2       18.31       17.86      1.83 o 
  -8  -9   2        1.00        0.07      0.80 o 
  -7  -9   2        4.49        5.29      1.41 o 
  -6  -9   2       41.64       45.37      2.26 o 
  -5  -9   2       38.89       34.09      2.43 o 
  -4  -9   2      116.72       94.04      3.59 o 
  -3  -9   2        2.09        3.74      0.75 o 
  -2  -9   2      134.27      129.32      3.57 o 
  -1  -9   2       26.59       26.87      1.28 o 
   0  -9   2        0.47       -0.30      0.50 o 
   1  -9   2       31.78       27.13      2.55 o 
   2  -9   2       55.71       48.68      3.53 o 
   3  -9   2        0.04        1.58      1.24 o 
   4  -9   2        4.14        8.64      2.55 o 
   5  -9   2        0.68        1.95      1.83 o 
   6  -9   2        1.32        2.82      1.42 o 
 -13  -8   2       37.42       44.70      3.01 o 
 -12  -8   2        7.13        7.98      1.45 o 
 -11  -8   2        0.52        0.81      1.04 o 
 -10  -8   2       10.45       16.10      1.79 o 
  -9  -8   2      105.38      111.12      3.78 o 
  -8  -8   2       22.05       22.87      1.88 o 
  -7  -8   2       95.82       83.07      2.97 o 
  -6  -8   2       23.93       21.75      1.61 o 
  -5  -8   2       91.56       87.50      2.77 o 
  -4  -8   2      103.26      122.25      6.26 o 
  -3  -8   2       71.02       68.71      1.72 o 
  -2  -8   2      159.71      134.23      6.51 o 
  -1  -8   2        0.12       -0.62      0.94 o 
   0  -8   2      238.87      223.90      4.01 o 
   1  -8   2      132.02      125.76      4.77 o 
   2  -8   2       93.53      100.21      3.36 o 
   3  -8   2        3.58        4.16      1.27 o 
   4  -8   2        7.29        4.54      2.05 o 
   5  -8   2        0.04        0.79      1.63 o 
   6  -8   2        0.28        1.36      1.18 o 
   7  -8   2        4.88        7.13      1.69 o 
 -13  -7   2       43.21       48.08      3.63 o 
 -12  -7   2        6.74        7.89      1.41 o 
 -11  -7   2        4.73        5.28      1.00 o 
 -10  -7   2        0.21        0.29      0.82 o 
  -9  -7   2      102.36       94.81      3.42 o 
  -8  -7   2      612.59      608.69     12.29 o 
  -7  -7   2      250.25      251.15      5.95 o 
  -6  -7   2       60.90       54.64      2.17 o 
  -5  -7   2      128.92      135.68      3.54 o 
  -4  -7   2        5.27        5.68      0.59 o 
  -3  -7   2      144.83      133.00      2.75 o 
  -2  -7   2      291.18      292.46     10.94 o 
  -1  -7   2       34.47       34.83      2.96 o 
   0  -7   2       62.60       73.93      5.54 o 
   1  -7   2      547.57      541.62     10.29 o 
   2  -7   2        0.03        0.30      0.90 o 
   3  -7   2       58.77       61.19      4.46 o 
   4  -7   2        0.65        0.09      1.46 o 
   5  -7   2        0.27        0.43      1.64 o 
   6  -7   2        9.37       10.22      1.73 o 
   7  -7   2        2.96        2.98      1.38 o 
   8  -7   2        4.52        3.29      2.91 o 
 -13  -6   2        9.21        8.45      1.72 o 
 -12  -6   2        0.00       -0.15      0.86 o 
 -11  -6   2        1.14        1.09      0.81 o 
 -10  -6   2       50.21       42.33      1.96 o 
  -9  -6   2       61.36       50.56      2.48 o 
  -8  -6   2      127.39      107.30      3.42 o 
  -7  -6   2       66.69       73.91      2.63 o 
  -6  -6   2        0.12        0.38      0.74 o 
  -4  -6   2        1.54        2.60      0.45 o 
  -3  -6   2      157.10      160.62      2.90 o 
  -2  -6   2        1.47        1.91      0.95 o 
  -1  -6   2      168.10      179.92      7.25 o 
   0  -6   2        2.48        2.27      0.79 o 
   1  -6   2      110.54      113.75      3.20 o 
   2  -6   2      209.50      206.18      4.75 o 
   3  -6   2        9.56        8.84      1.05 o 
   4  -6   2       89.13       90.03      5.63 o 
   5  -6   2       36.33       33.36      4.05 o 
   6  -6   2        4.67        6.35      1.42 o 
   7  -6   2        0.14       -0.05      1.13 o 
   8  -6   2        1.51        2.61      1.51 o 
   9  -6   2        0.77        0.84      1.54 o 
 -13  -5   2        7.42        9.34      1.73 o 
 -12  -5   2        0.82        1.24      0.96 o 
 -11  -5   2       40.77       43.50      2.28 o 
 -10  -5   2        1.85        1.43      0.83 o 
  -9  -5   2       19.09       15.03      1.54 o 
  -8  -5   2       37.14       31.37      2.01 o 
  -7  -5   2      173.75      181.02      4.55 o 
  -6  -5   2        2.03        2.59      1.00 o 
  -5  -5   2        2.04        1.37      0.92 o 
  -4  -5   2      201.24      250.37      5.17 o 
  -3  -5   2       44.77       37.43      1.02 o 
  -2  -5   2       70.47       92.10      3.09 o 
  -1  -5   2        4.84        2.22      0.84 o 
   0  -5   2       51.31       63.45      2.48 o 
   1  -5   2      194.82      174.12      3.20 o 
   2  -5   2       10.51       21.79      1.07 o 
   3  -5   2        0.53       -0.26      0.42 o 
   4  -5   2       73.85       80.52      2.41 o 
   5  -5   2       43.00       44.21      2.59 o 
   6  -5   2       72.27       72.95      3.41 o 
   7  -5   2       11.40        7.90      1.61 o 
   8  -5   2        0.87        0.37      1.26 o 
   9  -5   2        0.01       -1.13      1.20 o 
  10  -5   2        0.11       -1.46      1.46 o 
 -13  -4   2        1.55        2.25      1.11 o 
 -12  -4   2        4.52        4.49      1.92 o 
 -11  -4   2        0.00       -0.05      1.40 o 
 -10  -4   2       32.88       23.46      1.58 o 
  -9  -4   2       42.16       48.11      2.00 o 
  -8  -4   2        7.34        7.73      1.12 o 
  -7  -4   2      151.33      157.00      4.08 o 
  -6  -4   2      290.83      315.76      6.59 o 
  -5  -4   2       78.19       68.31      2.09 o 
  -3  -4   2     2625.81     2585.13    128.94 o 
  -2  -4   2      642.06      743.97     16.44 o 
   0  -4   2     1372.92     1513.67     32.12 o 
   1  -4   2       21.20       25.93      0.85 o 
   2  -4   2        5.48        5.83      1.02 o 
   3  -4   2      111.12      107.32      3.35 o 
   4  -4   2      112.56      111.11      2.82 o 
   5  -4   2       61.80       67.23      2.37 o 
   6  -4   2      146.98      134.99      4.68 o 
   7  -4   2        0.33        0.45      1.10 o 
   8  -4   2       29.68       30.11      2.03 o 
   9  -4   2        5.92        4.26      1.48 o 
  10  -4   2        2.51        3.63      1.37 o 
 -13  -3   2        0.15       -0.17      1.28 o 
 -12  -3   2        1.23        1.37      1.75 o 
 -11  -3   2        7.79        7.10      0.93 o 
 -10  -3   2       58.34       56.53      1.90 o 
  -9  -3   2      296.18      262.36      6.92 o 
  -8  -3   2       34.69       30.06      1.31 o 
  -7  -3   2       19.55       14.68      0.89 o 
  -6  -3   2        0.53        0.92      0.24 o 
  -5  -3   2      484.17      565.61     10.50 o 
  -4  -3   2       28.65       28.68      1.15 o 
  -2  -3   2      959.09      995.25     20.44 o 
  -1  -3   2      384.15      422.87      9.51 o 
   0  -3   2      473.78      472.94      8.50 o 
   1  -3   2        0.24       -0.17      0.17 o 
   2  -3   2     2031.82     2053.74     34.89 o 
   3  -3   2      416.22      512.64     11.60 o 
   4  -3   2      202.48      171.70      2.80 o 
   5  -3   2       12.71       10.68      0.75 o 
   6  -3   2       31.46       30.76      1.39 o 
   7  -3   2       11.16       14.05      1.38 o 
   8  -3   2       27.84       30.66      2.02 o 
   9  -3   2        0.85        0.65      1.01 o 
  10  -3   2        1.38        1.22      1.14 o 
  11  -3   2       15.44       13.52      2.33 o 
 -13  -2   2        0.10        0.62      0.98 o 
 -12  -2   2        0.90        1.02      0.93 o 
 -11  -2   2        3.16        2.54      0.83 o 
 -10  -2   2        3.81        4.07      0.88 o 
  -9  -2   2        8.08        7.84      0.99 o 
  -8  -2   2       89.82       87.12      2.09 o 
  -7  -2   2      327.13      356.74      5.43 o 
  -6  -2   2      657.62      705.85     10.93 o 
  -5  -2   2       17.04       16.62      0.85 o 
  -4  -2   2      264.27      331.72      5.25 o 
  -3  -2   2       72.97       48.32      2.64 o 
  -2  -2   2       43.18       48.90      1.20 o 
  -1  -2   2      424.50      488.70     10.61 o 
   0  -2   2     1521.00     1612.67     23.63 o 
   1  -2   2      289.08      283.14      5.27 o 
   2  -2   2      397.05      415.80      9.23 o 
   3  -2   2       22.97       29.47      1.07 o 
   4  -2   2       71.62       74.09      1.72 o 
   5  -2   2      130.08      145.59      2.79 o 
   6  -2   2       71.18       67.07      1.78 o 
   7  -2   2       48.91       47.93      1.75 o 
   8  -2   2        1.83        1.67      1.19 o 
   9  -2   2        1.73        2.14      1.07 o 
  10  -2   2        0.71        0.69      1.57 o 
  11  -2   2        3.18        0.10      2.11 o 
  12  -2   2        0.01       -2.71      2.71 o 
 -13  -1   2        0.59        2.11      1.69 o 
 -12  -1   2        0.58        1.34      1.00 o 
 -11  -1   2       19.52       18.47      1.40 o 
 -10  -1   2       55.64       52.18      1.96 o 
  -9  -1   2       32.55       25.74      1.78 o 
  -8  -1   2        0.13        0.08      0.54 o 
  -7  -1   2      110.16      115.67      3.14 o 
  -6  -1   2      216.04      224.79      3.34 o 
  -5  -1   2       17.07       24.48      0.98 o 
  -4  -1   2      185.36      173.51      3.51 o 
  -3  -1   2      601.84      558.68      8.37 o 
  -2  -1   2     1608.47     1595.81     26.10 o 
  -1  -1   2      578.60      702.73     14.79 o 
   0  -1   2        9.86        6.23      0.36 o 
   1  -1   2     1583.60     1608.60     33.00 o 
   2  -1   2      335.38      362.07     15.26 o 
   3  -1   2      144.33      151.79      5.08 o 
   4  -1   2      284.88      296.10      4.40 o 
   5  -1   2      151.92      177.10      3.21 o 
   6  -1   2       84.90       76.85      1.52 o 
   7  -1   2      433.22      427.83      7.25 o 
   8  -1   2        5.95        6.12      0.97 o 
   9  -1   2       28.42       29.64      1.72 o 
  10  -1   2       54.07       58.07      3.60 o 
  11  -1   2        5.35        7.39      1.90 o 
  12  -1   2        0.99        2.50      1.76 o 
 -12   0   2        1.69       -1.52      1.52 o 
 -11   0   2       34.61       33.18      1.85 o 
 -10   0   2      189.33      196.46      4.15 o 
  -9   0   2       49.20       56.48      1.93 o 
  -8   0   2       99.51      101.23      2.27 o 
  -7   0   2       81.47       84.36      1.94 o 
  -6   0   2        0.53        0.55      0.40 o 
  -5   0   2        9.44        6.12      0.79 o 
  -4   0   2      719.66      708.28     12.26 o 
  -3   0   2      688.69      705.07     10.48 o 
  -2   0   2     4674.25     4599.92     96.67 o 
  -1   0   2     2203.17     2206.30     28.56 o 
   0   0   2       26.85       40.65      1.22 o 
   1   0   2     4134.97     3946.54     93.28 o 
   2   0   2      339.16      360.15      4.78 o 
   3   0   2     4439.42     4254.34     59.79 o 
   4   0   2      163.77      161.23      3.06 o 
   5   0   2      182.20      201.11      4.33 o 
   6   0   2        4.34        3.72      0.45 o 
   7   0   2      127.13      137.68      2.57 o 
   8   0   2      178.77      167.99      3.43 o 
   9   0   2       47.41       44.49      1.72 o 
  10   0   2        2.14        1.08      0.99 o 
  11   0   2        7.80        9.26      1.87 o 
  12   0   2        4.09        3.21      1.79 o 
 -12   1   2        3.64        1.18      1.70 o 
 -11   1   2        2.77       -0.14      1.53 o 
 -10   1   2       13.69       11.20      1.52 o 
  -9   1   2        1.78        2.27      0.82 o 
  -8   1   2        3.54        3.25      0.64 o 
  -7   1   2      100.90       94.98      2.09 o 
  -6   1   2      142.22      156.63      2.79 o 
  -5   1   2        1.43        0.63      0.34 o 
  -4   1   2       39.87       30.49      1.43 o 
  -3   1   2       83.18       79.47      2.77 o 
  -2   1   2       57.27       54.39      1.20 o 
  -1   1   2    13075.88    11144.52    221.62 o 
   0   1   2      555.51      501.81      7.37 o 
   1   1   2      226.44      281.99      4.79 o 
   2   1   2      781.53      825.41     13.49 o 
   3   1   2      258.36      286.35      6.22 o 
   4   1   2      505.12      588.03      8.89 o 
   5   1   2     2289.04     2439.03     31.12 o 
   6   1   2       12.28       11.88      0.80 o 
   7   1   2       41.56       34.34      1.21 o 
   8   1   2      374.95      383.77      5.88 o 
   9   1   2      284.89      289.43      6.00 o 
  10   1   2        5.07        3.33      0.88 o 
  11   1   2        0.00       -0.69      0.69 o 
  12   1   2       19.54       22.54      2.54 o 
  13   1   2        1.49       -2.19      2.81 o 
 -12   2   2        0.36       -0.12      1.61 o 
 -11   2   2       20.51       22.95      2.50 o 
 -10   2   2       58.66       56.58      6.55 o 
  -9   2   2       17.87       18.52      2.34 o 
  -8   2   2        0.35        0.96      0.75 o 
  -7   2   2        6.96       10.53      0.82 o 
  -6   2   2        1.25        2.14      0.50 o 
  -5   2   2      150.40      147.61      2.79 o 
  -4   2   2       49.45       47.08      1.22 o 
  -3   2   2      380.34      381.25      6.12 o 
  -2   2   2       24.81       25.19      1.05 o 
  -1   2   2     3809.08     3832.71     54.51 o 
   0   2   2     2897.40     2854.07     58.92 o 
   1   2   2      431.72      521.33     11.09 o 
   2   2   2     2346.96     2377.94     38.90 o 
   4   2   2      212.69      242.74      3.56 o 
   5   2   2      148.63      181.79      3.64 o 
   6   2   2      203.02      214.27      6.53 o 
   7   2   2       91.96       94.80      2.56 o 
   8   2   2       88.86       94.22      2.37 o 
   9   2   2       82.93       80.97      2.44 o 
  10   2   2        0.33        0.42      0.75 o 
  11   2   2        3.45        2.88      0.91 o 
  12   2   2        0.15        0.58      0.85 o 
  13   2   2       14.45       21.77      2.99 o 
 -11   3   2        1.74        0.42      1.68 o 
 -10   3   2        3.57        4.93      1.94 o 
  -9   3   2       25.29       27.77      3.61 o 
  -8   3   2        2.63        2.03      0.86 o 
  -7   3   2       28.97       33.74      1.94 o 
  -6   3   2        1.77        1.27      0.77 o 
  -5   3   2      148.05      147.93      3.55 o 
  -4   3   2      172.96      173.52      3.12 o 
  -3   3   2        5.04        8.01      0.63 o 
  -2   3   2      260.34      256.98      4.31 o 
  -1   3   2        2.94        0.53      0.54 o 
   0   3   2        4.42        1.35      0.64 o 
   1   3   2        2.30        1.02      0.38 o 
   2   3   2      772.57      602.78     17.85 o 
   4   3   2     1314.15     1584.84     20.36 o 
   5   3   2       98.92       92.87      1.95 o 
   6   3   2      102.81      108.28      1.93 o 
   7   3   2        0.43        0.31      0.40 o 
   8   3   2      116.36      121.45      2.52 o 
   9   3   2        0.05       -0.54      0.54 o 
  10   3   2        6.25        5.28      0.94 o 
  11   3   2        8.14        7.83      1.36 o 
  12   3   2       19.42       18.86      2.90 o 
  13   3   2        3.59        8.84      3.52 o 
 -11   4   2       12.51       16.41      2.41 o 
 -10   4   2        2.65        3.09      3.93 o 
  -9   4   2        5.00        5.99      1.34 o 
  -8   4   2        0.13       -0.24      0.80 o 
  -7   4   2       17.22       18.21      1.56 o 
  -6   4   2       20.77       26.47      1.68 o 
  -5   4   2       89.25      105.64      2.98 o 
  -4   4   2      267.24      285.62      5.13 o 
  -3   4   2       33.24       31.39      1.17 o 
  -2   4   2       32.15       56.96      3.30 o 
  -1   4   2      375.02      365.88      6.94 o 
   3   4   2       72.86       66.78      1.67 o 
   4   4   2      153.00      164.91      3.08 o 
   5   4   2       19.71       21.70      1.01 o 
   6   4   2      670.68      712.71     11.19 o 
   7   4   2       22.38       24.10      1.04 o 
   8   4   2        0.04        0.02      0.44 o 
   9   4   2      251.80      232.47      4.08 o 
  10   4   2       20.18       14.50      1.13 o 
  11   4   2       33.90       34.85      1.90 o 
  12   4   2        4.64        2.52      0.92 o 
  13   4   2        6.33        8.62      1.68 o 
 -10   5   2        0.05        1.56      1.53 o 
  -9   5   2       15.48       15.41      1.79 o 
  -8   5   2       17.64       21.06      1.84 o 
  -7   5   2       19.73       21.84      1.73 o 
  -6   5   2        7.91        5.58      1.03 o 
  -5   5   2        3.62        3.90      0.87 o 
  -4   5   2       27.04       27.11      1.37 o 
  -3   5   2       35.43       31.63      2.12 o 
  -2   5   2       85.84       88.27      2.66 o 
  -1   5   2      488.66      554.60     12.98 o 
   0   5   2      171.36      210.49      5.30 o 
   2   5   2      210.40      191.43      7.44 o 
   3   5   2       12.58       16.65      1.26 o 
   4   5   2      126.92      147.31      3.19 o 
   5   5   2        0.23       -0.31      0.31 o 
   6   5   2       36.16       41.81      1.45 o 
   7   5   2       19.58       17.58      1.15 o 
   8   5   2        0.79        0.47      0.56 o 
   9   5   2        2.09        2.96      0.77 o 
  10   5   2       21.34       16.23      1.51 o 
  11   5   2       50.94       60.23      2.62 o 
  12   5   2       23.37       31.10      2.62 o 
  13   5   2       11.06       10.00      1.76 o 
  -9   6   2        4.17        4.40      1.37 o 
  -8   6   2        0.53       -0.57      1.25 o 
  -7   6   2       16.49       14.77      3.11 o 
  -6   6   2        8.94        8.94      1.71 o 
  -5   6   2        4.10        7.35      2.51 o 
  -4   6   2        0.85       -0.14      0.72 o 
  -3   6   2       68.16       74.54      2.66 o 
  -2   6   2       91.60       92.36      6.29 o 
  -1   6   2        0.26        0.23      0.26 o 
   1   6   2      406.84      397.39     23.30 o 
   2   6   2       27.81       26.48      1.47 o 
   4   6   2      472.45      444.89     10.46 o 
   5   6   2      258.95      241.70      4.96 o 
   6   6   2      109.77       92.81      2.33 o 
   7   6   2       21.18       18.41      1.21 o 
   8   6   2      230.52      218.50      4.55 o 
   9   6   2       76.27       67.19      2.26 o 
  10   6   2       14.40        9.57      1.12 o 
  11   6   2       40.64       42.44      2.54 o 
  12   6   2        1.75        0.80      1.12 o 
  13   6   2        3.83        5.34      1.92 o 
  -8   7   2        2.89        4.64      2.58 o 
  -7   7   2        0.25        2.23      2.02 o 
  -6   7   2        2.68        2.24      2.99 o 
  -5   7   2        0.05        0.60      1.06 o 
  -4   7   2       73.40       71.15      4.14 o 
  -3   7   2      151.77      169.19      4.67 o 
  -2   7   2       12.16       15.41      1.47 o 
  -1   7   2       58.55       35.27      2.58 o 
   0   7   2        3.80        0.26      0.39 o 
   2   7   2        0.18        0.47      0.50 o 
   3   7   2        3.59        6.22      1.67 o 
   4   7   2        0.07       -0.27      0.29 o 
   5   7   2      178.07      178.78      5.30 o 
   6   7   2        8.31        7.17      1.51 o 
   7   7   2      107.18      107.26      4.60 o 
   8   7   2       49.98       50.66      1.89 o 
   9   7   2        5.73        3.66      0.81 o 
  10   7   2        1.55        1.21      1.28 o 
  11   7   2        4.10        5.05      0.98 o 
  12   7   2       22.17       26.71      2.14 o 
  13   7   2        1.29       -0.82      1.14 o 
  -8   8   2        2.53        2.73      2.49 o 
  -7   8   2        0.96        0.77      2.09 o 
  -6   8   2        0.43        3.19      2.16 o 
  -5   8   2        4.48        7.02      1.66 o 
  -4   8   2        2.05        0.95      1.01 o 
  -3   8   2       87.97       81.68      3.16 o 
  -2   8   2        2.78        1.31      0.79 o 
  -1   8   2       46.75       49.47      2.34 o 
   0   8   2       26.22       26.16      1.84 o 
   1   8   2        0.01       -0.54      0.54 o 
   2   8   2      125.42      131.09      4.09 o 
   3   8   2      245.47      226.11      6.12 o 
   4   8   2       37.11       36.73      4.32 o 
   5   8   2      371.47      393.95      9.90 o 
   6   8   2      437.98      432.53     10.91 o 
   7   8   2      558.15      535.76     13.22 o 
   8   8   2       36.89       36.20      3.12 o 
   9   8   2       22.84       21.52      2.34 o 
  10   8   2       86.20       95.28      2.97 o 
  11   8   2       14.39       16.11      1.53 o 
  12   8   2        7.29        8.46      1.24 o 
  13   8   2        4.75        7.98      2.42 o 
  -6   9   2        0.38       -1.69      1.79 o 
  -5   9   2        0.06        0.67      1.80 o 
  -4   9   2        3.86        3.15      1.17 o 
  -3   9   2       30.86       30.94      2.77 o 
  -2   9   2        6.24        4.60      1.72 o 
  -1   9   2        6.90        6.72      1.22 o 
   0   9   2       18.17       19.78      1.72 o 
   1   9   2        1.95        1.24      1.01 o 
   2   9   2        1.88        3.39      0.87 o 
   3   9   2       30.28       24.46      3.06 o 
   4   9   2       45.20       47.27      2.40 o 
   5   9   2        5.03        2.23      0.92 o 
   6   9   2       10.32       11.32      1.55 o 
   7   9   2       43.53       45.71      3.86 o 
   8   9   2       31.47       31.58      3.08 o 
   9   9   2        2.12        2.21      1.17 o 
  10   9   2        0.06       -1.21      2.04 o 
  11   9   2       23.24       35.85      2.45 o 
  12   9   2        2.11        4.47      2.26 o 
  -5  10   2        0.15        1.34      1.89 o 
  -4  10   2        4.16        4.28      1.27 o 
  -3  10   2        3.82        3.16      1.15 o 
  -2  10   2        0.17       -0.84      0.84 o 
  -1  10   2        0.00        0.09      1.35 o 
   0  10   2        5.05        6.07      1.42 o 
   1  10   2        5.67        4.18      1.04 o 
   2  10   2       57.95       43.97      3.32 o 
   3  10   2        2.84        2.49      0.91 o 
   4  10   2        1.18        0.92      1.16 o 
   5  10   2        3.68        4.32      1.37 o 
   6  10   2        9.81       13.17      2.69 o 
   7  10   2        1.78        0.86      0.99 o 
   8  10   2        0.34        0.84      1.35 o 
   9  10   2        0.91        2.17      1.28 o 
  10  10   2       35.69       36.59      3.28 o 
  11  10   2        0.90        1.93      1.45 o 
  12  10   2        6.96        9.02      1.52 o 
  -4  11   2        0.77       -0.24      1.38 o 
  -3  11   2        6.77        7.11      1.52 o 
  -2  11   2        4.25        4.43      1.29 o 
  -1  11   2        6.53        6.98      1.45 o 
   0  11   2        0.22       -0.34      0.63 o 
   1  11   2        5.18        6.36      1.27 o 
   2  11   2        3.26        2.42      0.98 o 
   3  11   2        0.17       -0.47      0.76 o 
   4  11   2        0.63        1.29      1.16 o 
   5  11   2        0.19       -0.60      0.79 o 
   6  11   2        7.34        6.26      1.39 o 
   7  11   2      127.73      121.05      4.84 o 
   8  11   2       17.70       19.37      2.36 o 
   9  11   2        3.56        4.88      1.51 o 
  10  11   2        2.56        2.24      1.48 o 
  11  11   2        4.64        1.57      1.58 o 
  -2  12   2        4.27        3.74      1.29 o 
  -1  12   2        4.36        8.01      1.78 o 
   0  12   2        1.55        0.52      0.98 o 
   1  12   2        2.20        1.53      0.90 o 
   2  12   2       11.99        9.20      1.51 o 
   3  12   2        0.92        1.16      1.00 o 
   4  12   2        7.30        6.49      1.40 o 
   5  12   2        0.88       -0.46      0.95 o 
   6  12   2        4.90        6.86      1.54 o 
   7  12   2        1.36        1.94      1.25 o 
   8  12   2        5.13        5.37      2.34 o 
   9  12   2       17.11       18.38      2.44 o 
  10  12   2       14.77       15.24      2.43 o 
   0  13   2        0.01        1.44      1.18 o 
   1  13   2        1.83        1.75      1.02 o 
   2  13   2        7.58        7.00      2.02 o 
   3  13   2        1.09        2.46      1.14 o 
   4  13   2        0.63       -0.59      0.96 o 
   5  13   2       10.12        9.49      2.02 o 
   6  13   2        5.30        4.27      1.42 o 
   7  13   2       13.96       16.33      2.19 o 
   8  13   2        6.29        6.51      1.67 o 
   9  13   2        5.42        4.76      1.61 o 
   3  14   2        0.01       -0.53      1.92 o 
   4  14   2        0.68       -0.10      1.11 o 
   5  14   2       15.07       13.98      1.98 o 
   6  14   2        4.28        5.59      1.54 o 
  -8 -13   3        9.15        8.48      2.18 o 
  -7 -13   3        0.48        1.56      1.44 o 
  -6 -13   3       17.78       15.95      2.26 o 
  -5 -13   3        2.22        4.27      1.32 o 
  -4 -13   3        1.04        2.18      0.82 o 
  -3 -13   3       14.84       16.28      1.64 o 
  -2 -13   3        0.20       -0.42      0.65 o 
  -1 -13   3        1.31        2.76      1.62 o 
 -10 -12   3        1.97        1.57      1.94 o 
  -9 -12   3       37.44       43.60      4.38 o 
  -8 -12   3        7.84        7.77      2.03 o 
  -7 -12   3       18.16       23.98      2.90 o 
  -6 -12   3       17.93       18.08      2.28 o 
  -5 -12   3        4.40        3.64      1.02 o 
  -4 -12   3        0.09        0.18      0.71 o 
  -3 -12   3        0.21        0.11      0.59 o 
  -2 -12   3        4.40        5.67      0.85 o 
  -1 -12   3        7.79       14.01      2.39 o 
   0 -12   3       13.00       12.13      2.20 o 
   1 -12   3        7.36        4.80      1.96 o 
   2 -12   3        0.13       -0.92      3.39 o 
 -11 -11   3        4.69        4.42      1.73 o 
 -10 -11   3       15.33       17.80      2.56 o 
  -9 -11   3       10.35       19.58      2.48 o 
  -8 -11   3       23.63       25.44      3.23 o 
  -7 -11   3        6.73        7.64      1.88 o 
  -6 -11   3        0.02       -0.91      0.91 o 
  -5 -11   3       26.95       29.03      2.00 o 
  -4 -11   3       48.71       40.87      2.12 o 
  -3 -11   3       19.88       17.71      2.46 o 
  -2 -11   3        2.74        0.60      1.15 o 
  -1 -11   3        0.45        1.02      0.59 o 
   0 -11   3       11.94       14.70      3.31 o 
   1 -11   3        0.12        1.06      1.31 o 
   2 -11   3        0.39        0.38      1.85 o 
   3 -11   3        0.14        0.44      1.86 o 
 -12 -10   3        5.90        7.03      2.94 o 
 -11 -10   3        1.41        1.76      1.58 o 
 -10 -10   3        8.77       10.50      2.05 o 
  -9 -10   3        6.74        7.01      1.67 o 
  -8 -10   3       35.29       32.67      2.84 o 
  -7 -10   3        4.26        5.21      1.08 o 
  -6 -10   3        1.88        0.43      1.22 o 
  -5 -10   3      112.69       97.85      3.53 o 
  -4 -10   3        6.17        8.33      2.55 o 
  -3 -10   3        0.36        1.88      1.36 o 
  -2 -10   3        0.00       -0.35      0.87 o 
  -1 -10   3       16.40       14.56      1.97 o 
   0 -10   3        1.76        4.51      3.71 o 
   1 -10   3        2.20        2.82      1.49 o 
   2 -10   3        2.89        5.91      1.67 o 
   3 -10   3        0.44        1.87      1.89 o 
   4 -10   3        2.04        0.86      1.12 o 
   5 -10   3        2.39        5.65      1.58 o 
 -12  -9   3       15.61       18.43      2.83 o 
 -11  -9   3        0.11       -0.89      1.14 o 
 -10  -9   3        2.25        2.62      1.43 o 
  -9  -9   3        2.42        2.55      2.64 o 
  -8  -9   3        3.97        2.37      0.92 o 
  -7  -9   3        0.74        0.27      1.17 o 
  -6  -9   3       31.89       32.96      2.04 o 
  -5  -9   3        3.75        4.45      0.87 o 
  -4  -9   3      242.81      237.44      6.19 o 
  -3  -9   3       66.97       66.45      4.44 o 
  -2  -9   3       15.64       15.58      2.61 o 
  -1  -9   3        0.00        0.06      0.88 o 
   0  -9   3       30.48       27.29      2.47 o 
   1  -9   3       17.08       14.88      4.03 o 
   2  -9   3       14.45       11.26      2.32 o 
   3  -9   3        0.38       -0.90      1.18 o 
   4  -9   3        1.25        0.30      1.68 o 
   5  -9   3        7.04        6.14      1.53 o 
   6  -9   3        0.00       -0.85      1.13 o 
 -12  -8   3        2.21        2.11      1.09 o 
 -11  -8   3        0.73        1.14      1.36 o 
 -10  -8   3        6.23        3.55      1.51 o 
  -9  -8   3        7.94        4.98      1.15 o 
  -8  -8   3      111.66      107.89      3.59 o 
  -7  -8   3        0.62        1.15      0.72 o 
  -6  -8   3        1.01        0.31      0.64 o 
  -5  -8   3       77.12       71.21      3.76 o 
  -4  -8   3        3.05        4.00      0.80 o 
  -3  -8   3       97.54      100.21      5.32 o 
  -2  -8   3       88.34       76.46      4.61 o 
  -1  -8   3        7.54        8.69      1.42 o 
   0  -8   3       11.41       10.39      1.53 o 
   1  -8   3       60.02       62.53      3.20 o 
   2  -8   3       33.11       32.55      2.74 o 
   3  -8   3       15.93       18.10      3.11 o 
   4  -8   3        0.07        1.32      1.79 o 
   5  -8   3        0.99        0.45      1.10 o 
   6  -8   3        1.19        1.67      1.32 o 
   7  -8   3        0.17       -1.22      1.22 o 
 -13  -7   3       15.65       20.38      2.47 o 
 -12  -7   3        1.24        1.29      1.03 o 
 -11  -7   3       20.23       18.67      1.82 o 
 -10  -7   3        0.27       -1.00      1.00 o 
  -9  -7   3        6.84        8.24      1.27 o 
  -8  -7   3       63.35       55.93      2.48 o 
  -7  -7   3      170.32      168.85      4.47 o 
  -6  -7   3      125.01      116.05      4.69 o 
  -5  -7   3       95.69       96.62      2.88 o 
  -4  -7   3       27.14       29.68      1.12 o 
  -3  -7   3       29.36       27.95      1.96 o 
  -2  -7   3       50.46       57.53      3.60 o 
  -1  -7   3       47.37       56.72      2.63 o 
   0  -7   3      433.86      432.46     10.84 o 
   1  -7   3      481.13      477.42      9.19 o 
   2  -7   3      253.53      254.57      7.54 o 
   3  -7   3        0.80        0.28      1.26 o 
   4  -7   3        2.29        3.58      1.72 o 
   5  -7   3       41.62       39.69      4.42 o 
   6  -7   3        1.07        0.68      1.11 o 
   7  -7   3       17.38       13.39      2.11 o 
   8  -7   3        0.04       -1.20      1.20 o 
 -13  -6   3        0.93        0.68      1.24 o 
 -12  -6   3        0.40        1.67      1.00 o 
 -11  -6   3        1.74        3.64      1.07 o 
 -10  -6   3       18.12       13.40      1.56 o 
  -9  -6   3       34.59       34.46      2.27 o 
  -8  -6   3       95.94       96.30      3.23 o 
  -7  -6   3       45.45       49.74      2.11 o 
  -6  -6   3        2.48        1.58      0.72 o 
  -5  -6   3      182.65      180.86     11.37 o 
  -4  -6   3       10.79       17.46      0.90 o 
  -3  -6   3       48.78       67.29      1.46 o 
  -2  -6   3        9.18       10.93      1.21 o 
  -1  -6   3       55.57       37.85      2.69 o 
   0  -6   3      135.97      129.26      4.15 o 
   1  -6   3        5.33        4.22      0.56 o 
   2  -6   3       36.28       34.83      1.76 o 
   3  -6   3        1.82        1.73      0.82 o 
   4  -6   3        4.62        3.15      1.67 o 
   5  -6   3        0.13       -0.68      0.86 o 
   6  -6   3       45.98       43.87      3.12 o 
   7  -6   3        0.34       -0.54      1.11 o 
   8  -6   3        1.37        2.02      1.43 o 
   9  -6   3        4.98        3.08      1.65 o 
 -13  -5   3        0.26       -0.11      2.66 o 
 -12  -5   3        2.85        6.62      1.58 o 
 -11  -5   3       10.79       12.53      1.33 o 
 -10  -5   3       14.56       12.33      1.23 o 
  -9  -5   3      216.15      203.11      7.84 o 
  -8  -5   3        8.45       14.95      1.44 o 
  -7  -5   3       55.74       49.36      2.11 o 
  -6  -5   3       15.24       15.23      1.37 o 
  -5  -5   3       50.56       16.85      2.41 o 
  -4  -5   3        0.49        0.37      0.32 o 
  -3  -5   3     1453.90     1524.60     22.37 o 
  -2  -5   3      108.02      104.48      3.35 o 
  -1  -5   3       87.22       94.01      3.10 o 
   0  -5   3        1.16        0.70      0.44 o 
   1  -5   3       50.96       45.35      1.60 o 
   2  -5   3       14.69       15.77      0.92 o 
   3  -5   3        2.87        1.82      0.53 o 
   4  -5   3      116.90      120.13      3.20 o 
   5  -5   3        0.04       -0.20      1.24 o 
   6  -5   3       41.10       35.07      2.66 o 
   7  -5   3        3.00        3.03      1.30 o 
   8  -5   3        1.34        3.01      1.81 o 
   9  -5   3        0.12       -0.31      1.41 o 
  10  -5   3        2.36        2.60      1.76 o 
 -13  -4   3        7.51        7.77      1.68 o 
 -12  -4   3       20.31       15.69      2.90 o 
 -11  -4   3       12.86       12.19      1.47 o 
 -10  -4   3        0.28       -0.14      0.66 o 
  -9  -4   3        2.45        6.27      1.27 o 
  -8  -4   3       18.21       13.35      1.37 o 
  -7  -4   3      225.86      188.20      4.62 o 
  -6  -4   3      141.44      150.43      3.81 o 
  -5  -4   3      405.10      418.55      9.61 o 
  -4  -4   3       98.21       67.65      3.09 o 
  -3  -4   3      158.41      161.28      2.87 o 
  -2  -4   3      296.43      298.82      7.24 o 
  -1  -4   3      121.44      100.48      3.02 o 
   0  -4   3       66.20       65.01      1.85 o 
   1  -4   3      166.06      176.25      3.14 o 
   2  -4   3        8.00        7.40      0.62 o 
   3  -4   3      440.34      425.97      8.07 o 
   4  -4   3        3.91        4.23      0.90 o 
   5  -4   3       58.12       62.58      2.23 o 
   6  -4   3      119.32      100.75      3.98 o 
   7  -4   3       39.73       38.16      3.89 o 
   8  -4   3       19.82       20.34      2.40 o 
   9  -4   3       10.00        7.71      1.43 o 
  10  -4   3        8.65        8.10      1.58 o 
 -13  -3   3        1.60        0.12      1.07 o 
 -12  -3   3        4.64        2.52      1.24 o 
 -11  -3   3       13.12        7.75      1.28 o 
 -10  -3   3       84.77       72.43      2.78 o 
  -9  -3   3        0.15       -0.26      0.53 o 
  -8  -3   3       10.14       10.27      1.00 o 
  -7  -3   3      303.28      308.09      7.46 o 
  -6  -3   3       18.24       17.13      1.52 o 
  -5  -3   3      217.64      224.35      6.01 o 
  -4  -3   3      144.78      150.05      3.89 o 
  -3  -3   3      669.50      654.89     16.26 o 
  -2  -3   3      180.43      171.72      5.51 o 
  -1  -3   3        0.08        0.15      0.20 o 
   0  -3   3        0.12       -0.02      0.31 o 
   1  -3   3        2.25        0.19      0.19 o 
   2  -3   3       35.77       33.52      1.20 o 
   3  -3   3        3.86        8.30      0.67 o 
   4  -3   3       22.13       25.34      0.87 o 
   5  -3   3       32.93       32.36      1.40 o 
   6  -3   3      138.72      134.78      3.76 o 
   7  -3   3        0.77       -0.59      0.59 o 
   8  -3   3       35.12       33.15      2.12 o 
   9  -3   3       42.05       43.85      5.86 o 
  10  -3   3       34.32       31.81      3.44 o 
  11  -3   3       40.90       36.36      3.96 o 
 -13  -2   3        0.24       -0.63      1.34 o 
 -12  -2   3        1.39        0.55      0.82 o 
 -11  -2   3        0.08        0.26      0.71 o 
 -10  -2   3        3.09        1.91      0.70 o 
  -9  -2   3        0.37        0.18      0.56 o 
  -8  -2   3       95.21       96.81      2.32 o 
  -7  -2   3       14.05       12.91      1.10 o 
  -6  -2   3       92.92      103.07      2.31 o 
  -5  -2   3        0.00       -0.18      0.49 o 
  -4  -2   3      125.57      139.48      3.13 o 
  -3  -2   3       42.65       44.70      4.92 o 
  -2  -2   3     1119.63     1213.79     27.36 o 
  -1  -2   3      752.25      774.61     13.20 o 
   0  -2   3      940.72      979.74     12.89 o 
   1  -2   3       26.50       45.30      1.22 o 
   2  -2   3        5.51        2.37      0.53 o 
   3  -2   3      141.10      159.66      3.46 o 
   4  -2   3      159.15      187.48      2.96 o 
   5  -2   3        2.42        1.61      0.41 o 
   6  -2   3        0.09        0.80      0.54 o 
   7  -2   3        0.00        0.42      0.60 o 
   8  -2   3       15.74       19.26      1.38 o 
   9  -2   3       12.54       14.10      1.98 o 
  10  -2   3        1.08        2.27      1.83 o 
  11  -2   3        6.33        9.18      2.13 o 
 -13  -1   3        1.00        2.36      1.17 o 
 -12  -1   3        2.59        3.60      1.09 o 
 -11  -1   3        0.01       -0.18      0.92 o 
 -10  -1   3        0.55        0.28      0.70 o 
  -9  -1   3        0.00       -0.25      0.57 o 
  -8  -1   3       33.32       25.76      1.26 o 
  -7  -1   3       82.51       89.10      2.01 o 
  -6  -1   3       32.05       30.33      1.15 o 
  -5  -1   3       47.53       49.69      1.27 o 
  -4  -1   3      269.05      273.75      6.76 o 
  -3  -1   3       49.37       31.75      1.87 o 
  -2  -1   3       13.41        6.98      1.20 o 
  -1  -1   3     1711.44     1810.10     37.40 o 
   0  -1   3      277.15      326.99      7.12 o 
   1  -1   3      192.63      172.94      4.13 o 
   2  -1   3      377.02      386.83      8.64 o 
   3  -1   3        0.61        1.69      0.34 o 
   4  -1   3      338.79      354.10      5.71 o 
   5  -1   3       10.82       13.33      0.70 o 
   6  -1   3        2.52        1.75      0.94 o 
   7  -1   3       75.70       71.62      3.15 o 
   8  -1   3        5.95        7.55      1.30 o 
   9  -1   3      212.09      204.36      4.44 o 
  10  -1   3       36.93       37.39      2.42 o 
  11  -1   3        1.74        1.85      1.61 o 
  12  -1   3        1.21        0.25      1.68 o 
 -12   0   3        1.76        0.66      2.76 o 
 -11   0   3        1.98        0.82      0.94 o 
 -10   0   3       66.04       70.52      3.48 o 
  -9   0   3        1.47        0.57      0.66 o 
  -8   0   3      107.92      102.91      2.54 o 
  -7   0   3        9.33       12.82      1.39 o 
  -6   0   3        9.88        8.37      0.86 o 
  -5   0   3       30.16       22.67      1.63 o 
  -4   0   3      310.82      348.92      8.35 o 
  -3   0   3       29.83       33.06      1.16 o 
  -2   0   3     6615.20     6162.91    181.45 o 
  -1   0   3    11468.33    10449.23    214.98 o 
   0   0   3     3010.90     2851.23     36.50 o 
   1   0   3      683.52      757.29     16.78 o 
   2   0   3     1122.36     1118.58     14.21 o 
   3   0   3      519.85      540.32     11.40 o 
   4   0   3      243.19      241.75      3.77 o 
   5   0   3      772.55      822.75     10.01 o 
   6   0   3       17.71       26.08      1.06 o 
   7   0   3        0.09       -0.16      0.42 o 
   8   0   3      134.21      118.84      2.55 o 
   9   0   3       10.33        9.84      1.17 o 
  10   0   3       23.39       24.13      2.53 o 
  11   0   3        4.91        2.30      3.02 o 
  12   0   3       13.12       13.22      2.29 o 
 -12   1   3        8.06        5.03      1.86 o 
 -11   1   3       32.77       29.23      2.68 o 
 -10   1   3       59.02       60.51      2.03 o 
  -9   1   3       16.93       14.73      1.15 o 
  -8   1   3        3.85        2.74      0.63 o 
  -7   1   3        0.85       -0.36      0.46 o 
  -6   1   3        7.41        8.13      0.75 o 
  -5   1   3      459.51      437.31      6.26 o 
  -4   1   3        1.30        0.19      0.40 o 
  -3   1   3      572.93      609.08      9.25 o 
  -2   1   3      767.87      866.27     12.80 o 
  -1   1   3     4898.79     4787.65     90.54 o 
   0   1   3       19.77       15.60      0.52 o 
   1   1   3     1036.28     1031.97     13.20 o 
   2   1   3       38.02       24.69      0.96 o 
   3   1   3      779.74      843.28     14.26 o 
   4   1   3       60.67       67.72      1.95 o 
   5   1   3      212.96      223.70      3.19 o 
   6   1   3       19.57       27.11      0.97 o 
   7   1   3       98.76      106.79      2.35 o 
   8   1   3       69.87       67.64      2.09 o 
   9   1   3      223.89      219.32      4.86 o 
  10   1   3        0.04       -0.64      0.64 o 
  11   1   3        3.31        4.03      1.15 o 
  12   1   3        0.88       -0.87      1.51 o 
 -12   2   3        0.74       -2.29      4.09 o 
 -11   2   3       32.09       31.85      2.82 o 
 -10   2   3        0.52        0.38      1.13 o 
  -9   2   3       10.60       13.13      2.55 o 
  -8   2   3        3.56        2.04      0.57 o 
  -7   2   3        0.49        0.75      0.74 o 
  -6   2   3       88.93       90.69      2.12 o 
  -5   2   3      115.66      141.26      2.77 o 
  -4   2   3       11.65        8.36      0.62 o 
  -3   2   3       28.54       34.13      1.55 o 
  -2   2   3      134.63      152.88      5.01 o 
  -1   2   3      127.34      100.61      2.03 o 
   0   2   3     3844.55     3879.46     49.95 o 
   1   2   3      754.91      704.74     11.82 o 
   2   2   3       20.23       26.72      0.88 o 
   3   2   3        0.25        0.17      0.11 o 
   4   2   3      898.50      908.24     12.10 o 
   5   2   3       50.86       53.45      1.89 o 
   6   2   3      266.26      197.21      9.52 o 
   7   2   3       27.67       28.94      1.57 o 
   8   2   3       51.20       50.22      1.70 o 
   9   2   3       68.02       75.92      2.49 o 
  10   2   3       30.84       35.40      1.82 o 
  11   2   3        6.45        9.89      1.64 o 
  12   2   3        1.46        1.19      0.94 o 
  13   2   3        1.57       -1.10      1.54 o 
 -11   3   3        0.37       -0.08      1.63 o 
 -10   3   3        7.90        4.41      2.62 o 
  -9   3   3       18.13       19.69      1.58 o 
  -8   3   3        0.63        0.33      0.80 o 
  -7   3   3        0.12       -0.17      0.78 o 
  -6   3   3       43.85       41.84      1.92 o 
  -5   3   3       27.79       29.73      0.96 o 
  -4   3   3      161.68      183.85      3.57 o 
  -3   3   3      186.22      207.30      3.17 o 
  -2   3   3       23.30       16.83      1.43 o 
  -1   3   3      166.30      173.83      2.61 o 
   0   3   3      170.71      143.31      2.77 o 
   1   3   3      763.84      727.64     14.99 o 
   2   3   3      226.61      216.06      4.95 o 
   3   3   3       27.31       20.05      1.89 o 
   4   3   3      458.94      477.90     20.75 o 
   5   3   3      415.31      416.42      5.88 o 
   6   3   3       50.69       55.29      1.29 o 
   7   3   3      172.51      177.40      3.15 o 
   8   3   3      239.03      257.81      4.32 o 
   9   3   3        0.44        1.15      0.62 o 
  10   3   3        1.76        2.17      0.84 o 
  11   3   3       15.54       16.24      1.44 o 
  12   3   3       20.60       22.50      1.70 o 
  13   3   3        0.59       -0.72      1.41 o 
 -10   4   3        7.90       10.05      1.99 o 
  -9   4   3        2.85        2.40      1.14 o 
  -8   4   3        0.20        0.38      2.00 o 
  -7   4   3        0.04       -0.30      0.82 o 
  -6   4   3       29.05       26.33      1.70 o 
  -5   4   3       59.56       69.80      2.39 o 
  -4   4   3       27.38       29.32      1.43 o 
  -3   4   3       46.42       44.34      1.42 o 
  -2   4   3       10.30       23.75      3.42 o 
  -1   4   3       42.18       49.69      1.59 o 
   0   4   3       38.00       40.23      1.65 o 
   1   4   3       79.18       75.37      2.40 o 
   2   4   3       17.74       18.92      1.30 o 
   3   4   3       14.37       14.66      0.82 o 
   4   4   3      624.04      682.41     14.23 o 
   5   4   3      113.36      128.18      3.05 o 
   6   4   3       50.34       57.06      1.42 o 
   7   4   3      101.91       87.37      1.94 o 
   8   4   3      132.29      124.83      2.56 o 
   9   4   3      317.93      288.55      4.82 o 
  10   4   3       55.80       57.76      2.15 o 
  11   4   3        4.72        4.42      0.94 o 
  12   4   3        0.15        0.12      0.82 o 
  13   4   3        0.04       -0.57      1.12 o 
 -10   5   3        6.99        8.01      1.98 o 
  -9   5   3        2.19        2.01      1.20 o 
  -8   5   3        1.59        2.20      1.11 o 
  -7   5   3        6.31        6.01      1.18 o 
  -6   5   3        7.03        8.80      1.21 o 
  -5   5   3       39.84       38.15      2.08 o 
  -4   5   3       24.19       21.36      1.27 o 
  -3   5   3       22.38       28.04      1.65 o 
  -2   5   3       43.01       41.83      1.36 o 
  -1   5   3      211.68      187.60      3.39 o 
   0   5   3       11.87       15.23      1.22 o 
   1   5   3       27.45       21.92      2.23 o 
   2   5   3       32.77       25.78      1.49 o 
   3   5   3       62.31       79.20      2.28 o 
   4   5   3        4.13        6.17      0.64 o 
   5   5   3      424.46      455.33      8.45 o 
   6   5   3        1.18       -0.08      0.43 o 
   7   5   3       78.60       80.41      2.25 o 
   8   5   3       71.31       57.92      1.96 o 
   9   5   3       47.26       36.80      2.39 o 
  10   5   3        3.57        2.49      0.84 o 
  11   5   3        5.26        4.25      1.39 o 
  12   5   3       11.76        8.78      1.62 o 
  13   5   3        0.27       -0.41      1.16 o 
  -9   6   3        4.26        5.70      1.48 o 
  -8   6   3        0.86        2.02      1.38 o 
  -7   6   3        5.70        5.39      1.48 o 
  -6   6   3       22.08       22.96      2.43 o 
  -5   6   3        1.48        3.03      1.03 o 
  -4   6   3        2.90        2.61      1.02 o 
  -3   6   3       26.78       25.63      1.97 o 
  -2   6   3       40.75       37.90      1.83 o 
  -1   6   3        9.13       12.88      2.67 o 
   0   6   3       98.49       89.85      8.79 o 
   1   6   3      222.19      250.88      6.37 o 
   3   6   3       25.09       21.54      3.88 o 
   4   6   3       39.65       38.06      1.39 o 
   5   6   3       82.39       89.36      2.45 o 
   6   6   3       96.95       95.44      2.69 o 
   7   6   3      909.98      863.18     15.48 o 
   8   6   3      103.34       99.59      2.75 o 
   9   6   3       13.64       16.04      1.29 o 
  10   6   3       16.02       15.86      1.99 o 
  11   6   3        0.26        0.40      0.79 o 
  12   6   3        9.77       15.84      2.01 o 
  13   6   3        0.10        0.22      1.18 o 
  -8   7   3        1.29       -0.21      1.94 o 
  -7   7   3        0.00       -1.23      1.56 o 
  -6   7   3        0.03       -0.33      1.34 o 
  -5   7   3       25.99       27.89      2.17 o 
  -4   7   3       84.05      101.87      3.55 o 
  -3   7   3       51.12       52.46      2.39 o 
  -2   7   3       11.04       12.12      1.45 o 
  -1   7   3        0.48        1.24      0.55 o 
   0   7   3       12.22        2.50      0.98 o 
   1   7   3        0.32        0.22      0.25 o 
   2   7   3        1.37        0.00      0.25 o 
   4   7   3      401.72      371.02     17.43 o 
   5   7   3       37.96       32.14      2.26 o 
   6   7   3       38.38       35.44      1.69 o 
   7   7   3        0.13        1.13      0.70 o 
   8   7   3       68.25       67.53      2.74 o 
   9   7   3        0.22       -0.09      0.64 o 
  10   7   3        7.00        9.19      1.19 o 
  11   7   3        3.64        2.88      0.92 o 
  12   7   3        0.31        2.07      1.21 o 
  13   7   3        3.69        3.07      3.09 o 
  -7   8   3        4.23        5.86      2.59 o 
  -6   8   3        0.00       -0.27      1.18 o 
  -5   8   3       33.81       34.31      2.52 o 
  -4   8   3       46.25       43.77      2.75 o 
  -3   8   3       48.55       57.37      2.67 o 
  -2   8   3        7.08        6.13      1.85 o 
  -1   8   3       18.46       21.55      1.38 o 
   0   8   3       62.26       60.78      2.62 o 
   1   8   3        3.01        4.43      0.92 o 
   2   8   3       38.83       42.58      2.13 o 
   3   8   3        0.63        0.31      0.64 o 
   4   8   3       33.58       31.60      2.09 o 
   5   8   3      275.96      265.86      7.38 o 
   6   8   3      123.98      135.73      4.76 o 
   7   8   3       57.27       60.59      3.14 o 
   8   8   3        0.29        0.22      0.64 o 
   9   8   3       19.06       23.32      1.78 o 
  10   8   3        0.29        2.39      0.91 o 
  11   8   3       31.54       30.18      3.39 o 
  12   8   3        3.66        4.35      1.37 o 
  13   8   3        0.73       -0.22      1.24 o 
  -6   9   3        0.26        4.70      2.35 o 
  -5   9   3        4.16        4.73      1.39 o 
  -4   9   3       12.55       11.31      1.67 o 
  -3   9   3        7.37        5.16      1.24 o 
  -2   9   3        2.22        2.58      0.98 o 
  -1   9   3       11.85       10.08      1.40 o 
   0   9   3       15.75       16.34      1.66 o 
   1   9   3        0.27        0.06      0.68 o 
   2   9   3       26.79       20.19      1.77 o 
   3   9   3        3.56        4.08      0.97 o 
   4   9   3       11.31       11.48      1.44 o 
   5   9   3        9.28        9.98      1.50 o 
   6   9   3      299.47      293.24     12.40 o 
   7   9   3       63.37       63.34      6.74 o 
   8   9   3        5.53        5.57      1.45 o 
   9   9   3       10.50       11.71      1.87 o 
  10   9   3        0.05        0.48      0.84 o 
  11   9   3        0.13       -0.34      0.86 o 
  12   9   3       12.56       15.07      1.81 o 
  -5  10   3        0.83        0.68      1.96 o 
  -4  10   3        2.05        1.38      1.37 o 
  -3  10   3        0.79        0.99      1.00 o 
  -2  10   3        4.46        5.70      1.29 o 
  -1  10   3        0.20        2.20      0.99 o 
   0  10   3       14.08       12.67      1.39 o 
   1  10   3        2.06        2.05      0.89 o 
   2  10   3       37.14       34.95      3.70 o 
   3  10   3        2.40        0.97      1.24 o 
   4  10   3        0.44       -0.04      0.79 o 
   5  10   3       29.12       31.88      2.49 o 
   6  10   3       20.14       21.35      3.55 o 
   7  10   3       11.62       11.68      1.83 o 
   8  10   3        2.68        2.10      1.76 o 
   9  10   3        0.72        0.42      1.13 o 
  10  10   3       36.19       41.33      3.52 o 
  11  10   3        0.20       -0.61      1.21 o 
  12  10   3        2.80        2.87      1.19 o 
  -4  11   3        0.75        0.69      1.46 o 
  -3  11   3        0.42        0.80      1.04 o 
  -2  11   3        1.40        2.01      1.08 o 
  -1  11   3        4.80        3.85      1.19 o 
   0  11   3        2.40        1.77      0.80 o 
   1  11   3       10.31        8.21      1.41 o 
   2  11   3        2.63        1.64      1.65 o 
   3  11   3       31.63       26.18      2.26 o 
   4  11   3       26.97       25.29      2.24 o 
   5  11   3       93.27       89.66      3.89 o 
   6  11   3       23.04       22.94      2.74 o 
   7  11   3       46.35       48.21      3.21 o 
   8  11   3       35.07       35.09      3.09 o 
   9  11   3        0.12       -0.27      1.15 o 
  10  11   3        1.53        2.82      1.47 o 
  11  11   3        0.76        1.69      1.51 o 
  -2  12   3        0.12       -0.32      1.08 o 
  -1  12   3        0.33        1.12      1.11 o 
   0  12   3        0.18        1.19      1.01 o 
   1  12   3       14.48       13.66      1.82 o 
   2  12   3        2.13        3.25      1.24 o 
   3  12   3       14.46       15.57      1.92 o 
   4  12   3        0.13       -0.22      0.95 o 
   5  12   3        8.08        8.91      1.67 o 
   6  12   3      127.42      129.10      5.08 o 
   7  12   3        3.90        8.15      1.67 o 
   8  12   3        0.26       -0.49      1.15 o 
   9  12   3        0.58        0.75      1.33 o 
  10  12   3        5.67        7.13      1.88 o 
   0  13   3        0.04       -0.79      1.03 o 
   1  13   3        1.25        1.43      0.88 o 
   2  13   3        0.81       -0.21      1.03 o 
   3  13   3       13.62       16.96      2.06 o 
   4  13   3        8.52        5.05      1.45 o 
   5  13   3       36.12       36.33      2.94 o 
   6  13   3        3.28        3.48      1.88 o 
   7  13   3        2.83        5.13      1.54 o 
   8  13   3        0.11       -0.25      1.23 o 
   9  13   3        1.20        0.25      1.34 o 
   4  14   3        2.08        1.08      1.25 o 
   5  14   3       16.36       12.77      3.03 o 
  -7 -13   4        0.12       -0.33      1.24 o 
  -6 -13   4       22.53       23.02      2.51 o 
  -5 -13   4       10.59       10.20      1.60 o 
  -4 -13   4        7.97        9.35      1.29 o 
  -2 -13   4        0.30       -0.15      1.96 o 
  -1 -13   4        7.21        8.27      2.64 o 
  -9 -12   4        0.08        1.61      1.76 o 
  -8 -12   4        0.54        1.11      1.44 o 
  -7 -12   4       10.94        9.63      2.09 o 
  -6 -12   4       17.19       22.09      2.51 o 
  -5 -12   4        6.72        5.89      1.30 o 
  -4 -12   4        1.42        0.35      0.78 o 
  -3 -12   4        0.38        0.81      1.23 o 
  -2 -12   4        1.94        2.92      1.43 o 
  -1 -12   4       15.06       17.89      2.45 o 
   0 -12   4       12.12       15.24      2.32 o 
   1 -12   4        1.50        1.95      2.39 o 
 -10 -11   4       29.26       29.86      3.19 o 
  -9 -11   4        3.18        1.66      1.87 o 
  -8 -11   4        2.27        1.62      1.24 o 
  -7 -11   4        0.94        2.51      1.25 o 
  -6 -11   4        0.12        0.15      1.04 o 
  -5 -11   4        0.41        0.74      0.95 o 
  -4 -11   4        0.66        1.81      0.74 o 
  -3 -11   4        2.90        2.75      1.25 o 
  -2 -11   4        4.04        6.82      1.57 o 
  -1 -11   4       17.37       19.35      2.36 o 
   0 -11   4       11.71        7.76      1.68 o 
   1 -11   4        6.79        5.62      1.75 o 
   2 -11   4        0.26        3.06      2.02 o 
   3 -11   4        0.87        2.10      1.16 o 
 -11 -10   4       14.22       15.17      3.42 o 
 -10 -10   4        9.39        7.73      1.83 o 
  -9 -10   4        7.93        5.69      1.55 o 
  -8 -10   4       11.25       11.61      1.86 o 
  -7 -10   4        2.54        0.46      0.98 o 
  -6 -10   4       18.07       16.92      1.87 o 
  -5 -10   4       10.98       10.86      2.91 o 
  -4 -10   4        5.80       10.21      2.22 o 
  -3 -10   4       14.06       15.73      2.69 o 
  -2 -10   4       10.89       10.51      1.69 o 
  -1 -10   4        0.52        0.41      1.01 o 
   0 -10   4        0.01        0.18      1.01 o 
   1 -10   4        1.44        1.81      1.22 o 
   2 -10   4        4.99        8.07      1.76 o 
   3 -10   4       17.43       16.46      1.90 o 
   4 -10   4        5.69        4.19      3.70 o 
   5 -10   4        1.32        3.43      2.41 o 
 -12  -9   4        0.12        0.50      1.55 o 
 -11  -9   4        6.11        5.93      1.87 o 
 -10  -9   4       10.55       12.44      3.82 o 
  -9  -9   4        6.48        7.37      2.01 o 
  -8  -9   4       13.58       17.79      2.17 o 
  -7  -9   4        5.61        4.70      1.25 o 
  -6  -9   4       39.46       36.82      2.02 o 
  -5  -9   4        2.45        3.38      0.80 o 
  -4  -9   4       47.48       41.14      1.91 o 
  -3  -9   4        0.00       -0.41      1.15 o 
  -2  -9   4        7.67        9.17      1.47 o 
  -1  -9   4        0.00       -0.26      0.86 o 
   0  -9   4        6.56        7.20      1.42 o 
   1  -9   4       14.49       15.46      2.04 o 
   2  -9   4        5.69        6.64      1.52 o 
   3  -9   4        1.56        1.04      1.13 o 
   4  -9   4        2.46        2.00      2.19 o 
   5  -9   4        3.29        4.58      1.45 o 
   6  -9   4        0.49        2.63      1.41 o 
 -12  -8   4        0.00       -1.33      1.33 o 
 -11  -8   4        1.29        1.66      1.40 o 
 -10  -8   4       17.54       17.02      5.68 o 
  -9  -8   4       35.15       33.42      4.10 o 
  -8  -8   4       28.29       31.39      2.74 o 
  -7  -8   4        0.03       -0.50      0.61 o 
  -6  -8   4        0.79        0.53      0.64 o 
  -5  -8   4       18.67       16.62      1.32 o 
  -4  -8   4       21.62       17.59      1.19 o 
  -3  -8   4       13.60       10.38      1.49 o 
  -2  -8   4       20.25       24.14      2.11 o 
  -1  -8   4       21.82       25.97      2.18 o 
   0  -8   4       34.24       29.25      2.38 o 
   1  -8   4       29.01       26.20      2.39 o 
   2  -8   4        6.89        7.59      1.54 o 
   3  -8   4        0.07        1.79      1.70 o 
   4  -8   4        2.75        5.43      1.31 o 
   5  -8   4        5.17        5.08      1.43 o 
   6  -8   4        0.65        1.45      1.23 o 
   7  -8   4        1.22        1.05      2.10 o 
 -13  -7   4        0.12       -0.44      1.19 o 
 -12  -7   4        7.55        9.08      1.58 o 
 -11  -7   4        1.94        2.68      2.39 o 
 -10  -7   4        7.86        8.34      1.83 o 
  -9  -7   4      176.51      182.24      6.53 o 
  -8  -7   4       44.21       40.13      4.24 o 
  -7  -7   4        0.26        0.13      0.64 o 
  -6  -7   4       21.43       23.83      1.62 o 
  -5  -7   4      270.38      260.24      7.63 o 
  -4  -7   4       38.30       43.17      1.69 o 
  -3  -7   4        1.23       -0.11      0.65 o 
  -2  -7   4       24.25       30.42      6.33 o 
  -1  -7   4       82.89       78.47      3.15 o 
   0  -7   4      453.74      456.79     11.35 o 
   1  -7   4        0.00        0.63      0.54 o 
   2  -7   4        1.08        2.64      0.83 o 
   3  -7   4       51.72       54.70      2.57 o 
   4  -7   4        3.24        2.69      1.05 o 
   5  -7   4        9.55       10.64      3.14 o 
   6  -7   4        0.15        2.08      1.21 o 
   7  -7   4       19.18       20.22      2.48 o 
   8  -7   4        2.52        1.79      1.60 o 
 -13  -6   4        1.89        0.01      1.12 o 
 -12  -6   4        4.24        5.11      1.28 o 
 -11  -6   4        2.66        4.70      1.61 o 
 -10  -6   4        0.05       -0.77      1.37 o 
  -9  -6   4       31.35       31.97      5.78 o 
  -8  -6   4       81.24       77.72      2.87 o 
  -7  -6   4        1.19        0.54      0.62 o 
  -6  -6   4       56.89       56.25      2.11 o 
  -5  -6   4        5.11        3.04      0.63 o 
  -4  -6   4       51.13       43.95      1.29 o 
  -3  -6   4       33.79       26.62      1.11 o 
  -2  -6   4        0.02        0.53      0.58 o 
  -1  -6   4       94.20       96.37      3.30 o 
   0  -6   4       80.04       80.42      3.06 o 
   1  -6   4      229.00      229.46      4.21 o 
   2  -6   4       81.58       82.44      2.68 o 
   3  -6   4        3.22        3.44      1.59 o 
   4  -6   4        8.02        7.90      1.29 o 
   5  -6   4        0.04       -0.39      0.86 o 
   6  -6   4        6.04        5.53      1.69 o 
   7  -6   4        1.07        1.37      1.46 o 
   8  -6   4        1.50       -0.81      1.26 o 
   9  -6   4        4.94        8.88      2.09 o 
 -13  -5   4       11.81       10.77      2.40 o 
 -12  -5   4        0.09       -0.94      0.94 o 
 -11  -5   4        0.06       -0.78      0.78 o 
 -10  -5   4        9.67        8.51      1.74 o 
  -9  -5   4       52.25       57.42      2.58 o 
  -8  -5   4       68.45       56.44      2.38 o 
  -7  -5   4        5.76        4.07      0.92 o 
  -6  -5   4       52.81       48.10      2.55 o 
  -5  -5   4      114.07      127.43      4.08 o 
  -4  -5   4      120.38      108.08      5.61 o 
  -3  -5   4        0.37        0.59      0.26 o 
  -2  -5   4       13.65       17.67      1.36 o 
  -1  -5   4      140.46      143.45      3.38 o 
   0  -5   4       56.45       66.30      2.05 o 
   1  -5   4       86.69       75.89      1.79 o 
   2  -5   4        0.02       -0.01      0.33 o 
   3  -5   4        2.74        3.10      0.82 o 
   4  -5   4      120.14       99.82      2.87 o 
   5  -5   4        2.38        4.10      1.16 o 
   6  -5   4      105.87       97.56      4.05 o 
   7  -5   4        3.06        5.07      1.43 o 
   8  -5   4        0.55       -0.79      2.17 o 
   9  -5   4       11.11       11.34      2.15 o 
 -13  -4   4        2.17        1.58      1.90 o 
 -12  -4   4       19.82       23.84      2.42 o 
 -11  -4   4        0.67       -0.71      0.86 o 
 -10  -4   4       10.97       14.83      2.17 o 
  -9  -4   4       12.20        8.42      1.29 o 
  -8  -4   4       16.69       18.31      1.84 o 
  -7  -4   4       42.02       51.53      2.59 o 
  -6  -4   4      150.08      142.22      4.18 o 
  -5  -4   4       30.00       28.18      3.02 o 
  -4  -4   4       22.34       23.88      2.02 o 
  -3  -4   4      529.94      606.33     10.88 o 
  -2  -4   4       23.98       22.59      1.42 o 
  -1  -4   4      451.94      472.55      7.60 o 
   0  -4   4       44.04       48.38      2.29 o 
   1  -4   4      131.84      156.13      2.52 o 
   2  -4   4       26.38       38.03      1.15 o 
   3  -4   4        1.06        0.86      0.65 o 
   4  -4   4       41.92       32.61      3.16 o 
   5  -4   4       21.65       23.64      1.60 o 
   6  -4   4       41.25       48.62      2.12 o 
   7  -4   4        2.51        5.72      1.49 o 
   8  -4   4       25.45       28.59      2.73 o 
   9  -4   4       27.88       26.94      2.86 o 
  10  -4   4        5.46        4.24      1.44 o 
 -13  -3   4       13.87       13.27      1.98 o 
 -12  -3   4        7.58        9.16      1.66 o 
 -11  -3   4        5.45        3.89      1.26 o 
 -10  -3   4        5.55        4.65      1.34 o 
  -9  -3   4       31.71       34.52      2.25 o 
  -8  -3   4      121.54      125.76      3.74 o 
  -7  -3   4        0.87        0.19      0.64 o 
  -6  -3   4        7.41        6.85      0.86 o 
  -5  -3   4       54.69       47.83      5.06 o 
  -4  -3   4      184.33      207.26      4.30 o 
  -3  -3   4      547.40      505.45     20.45 o 
  -2  -3   4      157.09      155.31      3.15 o 
  -1  -3   4      427.80      474.17      7.22 o 
   0  -3   4       69.59       78.85      1.44 o 
   1  -3   4     1511.89     1560.04     22.56 o 
   2  -3   4      333.44      385.80      7.19 o 
   3  -3   4      167.20      177.90      4.93 o 
   4  -3   4       95.40       79.97      2.41 o 
   5  -3   4       95.33       94.23      2.87 o 
   6  -3   4       54.45       53.01      2.19 o 
   7  -3   4        0.23        0.95      0.65 o 
   8  -3   4       28.22       28.20      1.97 o 
   9  -3   4       98.90      104.92      5.97 o 
  10  -3   4       46.72       41.70      2.67 o 
  11  -3   4        1.18        1.12      1.41 o 
 -13  -2   4        0.28       -0.17      1.14 o 
 -12  -2   4        1.65        2.61      1.20 o 
 -11  -2   4        4.48        6.75      1.04 o 
 -10  -2   4       16.75       21.98      1.37 o 
  -9  -2   4        0.30        0.03      0.57 o 
  -8  -2   4      193.87      183.50      4.18 o 
  -7  -2   4       15.26       16.05      1.03 o 
  -6  -2   4      175.29      174.71      3.34 o 
  -5  -2   4       89.15       81.02      7.87 o 
  -4  -2   4       89.54       70.02      2.21 o 
  -3  -2   4      396.32      339.34      6.30 o 
  -1  -2   4       31.66       38.66      1.04 o 
   0  -2   4      129.09      143.58      2.83 o 
   1  -2   4      248.75      214.40      3.56 o 
   2  -2   4      160.54      185.62      4.80 o 
   3  -2   4      244.68      208.72      4.36 o 
   4  -2   4       25.16       29.01      1.11 o 
   5  -2   4      153.20      160.13      3.20 o 
   6  -2   4      133.56      159.20      3.39 o 
   7  -2   4        0.04       -0.13      0.60 o 
   8  -2   4       56.14       64.71      2.47 o 
   9  -2   4        6.82        6.21      1.27 o 
  10  -2   4       12.06       14.21      1.75 o 
  11  -2   4       10.65        9.03      2.12 o 
 -12  -1   4        2.04        1.31      0.96 o 
 -11  -1   4        2.55        1.59      0.92 o 
 -10  -1   4       12.65       11.49      1.84 o 
  -9  -1   4       45.06       50.65      1.85 o 
  -8  -1   4       58.53       62.33      1.78 o 
  -7  -1   4       17.02       15.42      1.10 o 
  -6  -1   4        2.46        4.04      0.65 o 
  -5  -1   4        0.61        1.01      0.40 o 
  -4  -1   4      135.75      151.78      2.78 o 
  -3  -1   4      681.48      786.17     11.60 o 
  -1  -1   4      154.91      164.43      4.15 o 
   0  -1   4      502.57      492.70     15.84 o 
   2  -1   4      482.34      504.64      9.01 o 
   3  -1   4      651.86      699.44     10.45 o 
   4  -1   4        0.01        1.97      0.46 o 
   5  -1   4       22.89       17.74      1.03 o 
   6  -1   4        1.20        0.81      0.59 o 
   7  -1   4       28.46       27.55      1.50 o 
   8  -1   4      100.20      102.94      2.82 o 
   9  -1   4      185.40      189.97      7.12 o 
  10  -1   4        5.52        3.18      1.24 o 
  11  -1   4        9.83       13.05      4.02 o 
  12  -1   4        0.96       -0.25      1.66 o 
 -12   0   4        2.76        3.70      2.10 o 
 -11   0   4       59.47       64.08      2.33 o 
 -10   0   4       10.14       11.12      1.14 o 
  -9   0   4       14.84       12.75      1.13 o 
  -8   0   4       18.39       16.65      1.83 o 
  -7   0   4      138.32      142.24      2.97 o 
  -6   0   4       38.34       41.34      2.83 o 
  -5   0   4      101.99       94.62      2.18 o 
  -4   0   4      373.90      380.10      6.99 o 
  -3   0   4      282.41      266.97     13.42 o 
  -1   0   4      367.11      435.95      5.85 o 
   0   0   4     1576.56     1500.08     17.42 o 
   1   0   4       58.57       45.20      0.80 o 
   3   0   4     1613.64     1700.50     24.42 o 
   4   0   4        6.23        2.95      0.47 o 
   5   0   4      126.32      157.65      2.65 o 
   6   0   4      785.12      773.58     10.48 o 
   7   0   4      664.05      675.85      9.39 o 
   8   0   4      263.87      279.11      5.40 o 
   9   0   4       65.99       74.51      2.48 o 
  10   0   4        2.29        0.83      0.99 o 
  11   0   4        3.60        5.17      1.75 o 
  12   0   4        0.19       -0.82      2.97 o 
 -12   1   4        1.30       -0.91      1.92 o 
 -11   1   4        1.44        0.20      1.35 o 
 -10   1   4       23.53       23.80      1.48 o 
  -9   1   4       19.32       19.98      1.32 o 
  -8   1   4        3.33        3.40      0.73 o 
  -7   1   4        3.95        1.91      0.62 o 
  -6   1   4        5.50        7.08      0.75 o 
  -5   1   4        7.35        8.48      0.77 o 
  -4   1   4        8.42        7.96      0.67 o 
  -3   1   4     2098.95     2121.64     27.50 o 
  -2   1   4     2803.40     2804.37     35.76 o 
  -1   1   4      659.62      668.32      9.78 o 
   0   1   4      698.32      729.15     10.88 o 
   1   1   4      656.49      728.56      9.60 o 
   2   1   4     2061.80     2031.48     28.93 o 
   3   1   4     1474.63     1536.30     21.78 o 
   4   1   4      248.36      291.35      4.27 o 
   5   1   4       90.46       93.49      1.85 o 
   6   1   4        7.86        9.71      0.87 o 
   7   1   4       78.58       91.88      2.25 o 
   8   1   4      595.89      607.36      8.74 o 
   9   1   4        0.24       -0.37      0.61 o 
  10   1   4        0.01       -0.72      0.72 o 
  11   1   4        0.51       -0.28      0.96 o 
  12   1   4        1.98        0.00      2.05 o 
 -11   2   4       20.98       20.05      2.44 o 
 -10   2   4        7.53        5.90      1.38 o 
  -9   2   4        8.23        8.56      1.71 o 
  -8   2   4       21.46       21.64      1.17 o 
  -7   2   4        1.27        0.92      0.56 o 
  -6   2   4       42.83       35.69      1.37 o 
  -5   2   4       11.03        8.55      0.73 o 
  -4   2   4        6.06        8.37      0.74 o 
  -3   2   4      229.35      229.76      4.02 o 
  -2   2   4      592.70      612.79     27.48 o 
  -1   2   4      504.75      453.73      7.84 o 
   0   2   4     2002.42     2063.90     29.29 o 
   1   2   4        7.73        4.46      0.35 o 
   2   2   4     1474.46     1616.94     20.71 o 
   3   2   4       27.98       24.51      0.77 o 
   4   2   4       33.97       45.83      1.42 o 
   6   2   4       71.95       47.77      9.35 o 
   7   2   4        1.20        0.30      0.42 o 
   8   2   4      900.81      908.38     13.87 o 
   9   2   4       68.61       60.44      2.19 o 
  10   2   4        0.16        0.31      0.75 o 
  11   2   4        0.44       -0.41      1.08 o 
  12   2   4       16.99       20.01      2.02 o 
  13   2   4        1.49       -0.50      1.59 o 
 -11   3   4        1.93       -0.01      1.63 o 
 -10   3   4        9.43        8.68      1.53 o 
  -9   3   4       29.13       31.21      2.14 o 
  -8   3   4       21.03       20.50      1.73 o 
  -7   3   4       28.52       33.96      1.99 o 
  -6   3   4       12.47       14.49      0.88 o 
  -5   3   4       94.58       96.41      2.15 o 
  -4   3   4        5.78        5.02      0.49 o 
  -3   3   4       24.49       23.55      0.83 o 
  -2   3   4        3.17        4.45      0.52 o 
  -1   3   4      113.19       99.65      1.89 o 
   0   3   4      151.56      133.49      2.42 o 
   1   3   4      375.18      372.93      6.65 o 
   2   3   4      829.52      854.55     21.54 o 
   3   3   4       90.87      127.66      3.39 o 
   4   3   4      704.55      784.92     10.39 o 
   5   3   4      142.91      156.87      2.68 o 
   6   3   4       90.09       85.24      2.00 o 
   7   3   4      155.62      141.41      3.47 o 
   8   3   4        2.36        1.63      0.62 o 
   9   3   4        0.58       -0.24      0.61 o 
  10   3   4        0.30        0.75      0.76 o 
  11   3   4        1.27        2.02      0.87 o 
  12   3   4        7.09        9.04      1.70 o 
  13   3   4        5.85       10.02      2.84 o 
 -10   4   4        3.81        4.82      3.16 o 
  -9   4   4        2.42       -0.13      1.09 o 
  -8   4   4       13.16       10.92      1.45 o 
  -7   4   4        0.12       -0.20      0.83 o 
  -6   4   4        1.95        2.19      1.23 o 
  -5   4   4       34.08       36.04      1.92 o 
  -4   4   4        7.47        5.39      0.74 o 
  -3   4   4       79.46       84.10      3.45 o 
  -2   4   4       78.37       66.04      1.72 o 
  -1   4   4     1451.72     1523.44     19.78 o 
   0   4   4      362.56      395.17      6.12 o 
   1   4   4      142.41      160.12      3.30 o 
   2   4   4     1031.76     1109.22     18.64 o 
   3   4   4      435.56      477.12      8.57 o 
   4   4   4      121.42      120.69      2.85 o 
   5   4   4      112.03      109.52      2.78 o 
   6   4   4       10.14        8.81      0.79 o 
   7   4   4     1397.06     1349.46     27.57 o 
   8   4   4      354.26      347.37      5.49 o 
   9   4   4       25.37       27.27      1.61 o 
  10   4   4        3.13        1.83      0.95 o 
  11   4   4        6.43        4.69      0.97 o 
  12   4   4        0.60        2.27      0.93 o 
  13   4   4       38.45       41.51      2.12 o 
 -10   5   4       14.69       15.67      2.77 o 
  -9   5   4        3.78        4.21      1.29 o 
  -8   5   4        4.16        5.00      1.54 o 
  -7   5   4        0.16       -0.85      0.85 o 
  -6   5   4       30.21       29.81      2.15 o 
  -5   5   4        3.30        0.20      0.64 o 
  -4   5   4       11.85       13.62      1.08 o 
  -3   5   4        7.52       10.16      0.90 o 
  -2   5   4        0.62        1.16      0.46 o 
  -1   5   4        8.13        7.32      0.64 o 
   0   5   4       27.90       40.50      1.02 o 
   1   5   4       19.82       17.85      1.29 o 
   2   5   4       79.29       99.07      2.38 o 
   3   5   4      833.79      875.40     15.06 o 
   4   5   4        0.55        0.24      0.43 o 
   5   5   4        1.09       -0.09      0.27 o 
   6   5   4       91.91      106.39      6.09 o 
   7   5   4       16.64       19.63      1.49 o 
   8   5   4      634.76      607.38     11.55 o 
   9   5   4        1.43        0.05      0.59 o 
  10   5   4        2.95        4.13      0.85 o 
  11   5   4        0.33        0.60      0.70 o 
  12   5   4        1.45        2.75      1.23 o 
  13   5   4        3.68        4.34      1.45 o 
  -9   6   4        0.04        0.22      1.17 o 
  -8   6   4        0.03        1.46      1.16 o 
  -7   6   4        7.79        8.49      1.40 o 
  -6   6   4        5.40        8.13      1.56 o 
  -5   6   4       14.34       15.68      1.29 o 
  -4   6   4        1.89        2.29      0.70 o 
  -3   6   4        3.49        2.82      0.69 o 
  -2   6   4       15.63       20.50      1.17 o 
  -1   6   4      114.13      124.76      2.66 o 
   0   6   4      109.39      104.60      2.44 o 
   1   6   4      483.84      476.18      8.64 o 
   2   6   4       12.04       10.73      0.79 o 
   3   6   4      207.53      210.06      4.38 o 
   4   6   4        6.98        6.67      0.83 o 
   5   6   4       49.19       50.11      2.07 o 
   6   6   4      180.79      179.29      4.22 o 
   7   6   4      187.01      208.56      4.87 o 
   8   6   4        0.27        1.28      0.76 o 
   9   6   4       22.75       21.85      2.27 o 
  10   6   4       16.06       13.84      1.72 o 
  11   6   4        0.01       -0.88      0.88 o 
  12   6   4       15.72       13.29      3.16 o 
  13   6   4        0.07        1.16      1.61 o 
  -8   7   4        0.01        0.16      2.32 o 
  -7   7   4        7.76        7.83      1.91 o 
  -6   7   4        3.50        1.56      1.37 o 
  -5   7   4        0.56        1.82      0.99 o 
  -4   7   4       32.69       28.02      5.23 o 
  -3   7   4        0.02       -0.50      0.70 o 
  -2   7   4       42.46       46.62      2.22 o 
  -1   7   4        4.59        5.52      0.87 o 
   0   7   4        9.79        7.04      1.61 o 
   1   7   4      138.83      141.84      4.42 o 
   3   7   4       20.35       18.01      2.10 o 
   4   7   4       73.59       60.64      2.22 o 
   5   7   4      492.18      480.90     12.66 o 
   6   7   4      368.56      360.43      7.31 o 
   7   7   4      716.34      701.05     13.04 o 
   8   7   4       91.12       91.41      2.99 o 
   9   7   4       21.43       21.02      1.67 o 
  10   7   4        0.00        1.08      0.81 o 
  11   7   4        0.82        2.55      2.79 o 
  12   7   4        1.08       -0.50      1.03 o 
  13   7   4       50.50       62.51      3.69 o 
  -7   8   4        0.40       -0.67      1.92 o 
  -6   8   4        4.71        5.87      1.84 o 
  -5   8   4       71.09       76.03      3.38 o 
  -4   8   4       47.40       52.60      2.91 o 
  -3   8   4       62.33       59.68      2.76 o 
  -2   8   4       41.31       39.47      2.46 o 
  -1   8   4        6.22        5.88      0.97 o 
   0   8   4       76.90       71.30      2.54 o 
   1   8   4       55.84       53.09      2.52 o 
   2   8   4      127.11      129.08     10.30 o 
   3   8   4        0.53        0.29      0.69 o 
   4   8   4      128.69      133.17     11.10 o 
   5   8   4       57.50       49.46      3.74 o 
   6   8   4      292.85      297.73      8.31 o 
   7   8   4       39.99       49.17      2.59 o 
   8   8   4        6.01        8.88      1.28 o 
   9   8   4       58.31       49.74      2.47 o 
  10   8   4        0.00        0.74      0.83 o 
  11   8   4        4.43        4.07      1.16 o 
  12   8   4        6.22        4.12      2.74 o 
  -6   9   4        0.03        2.69      2.12 o 
  -5   9   4       20.45       21.05      2.21 o 
  -4   9   4        1.01        2.10      1.14 o 
  -3   9   4        2.24        3.22      1.24 o 
  -2   9   4        7.86        7.83      1.38 o 
  -1   9   4        1.97        0.21      1.28 o 
   0   9   4       10.59        9.19      1.16 o 
   1   9   4        2.00        1.83      0.87 o 
   2   9   4        4.33        6.93      1.48 o 
   3   9   4       20.92       21.14      5.11 o 
   4   9   4        0.06        0.30      0.78 o 
   5   9   4        7.41        5.97      1.35 o 
   6   9   4      483.89      469.56     12.03 o 
   7   9   4       65.23       70.61      3.54 o 
   8   9   4       21.26       18.52      2.47 o 
   9   9   4        0.23        2.18      0.86 o 
  10   9   4        0.87        1.57      0.94 o 
  11   9   4        0.11        0.97      0.92 o 
  12   9   4       17.96       17.01      2.18 o 
  -5  10   4        0.08        0.27      1.83 o 
  -4  10   4        0.37       -0.01      1.14 o 
  -3  10   4        2.93        1.31      1.36 o 
  -2  10   4        0.02        1.18      0.98 o 
  -1  10   4        0.33        0.12      0.88 o 
   0  10   4        1.70        0.93      0.82 o 
   1  10   4       65.79       65.53      3.13 o 
   2  10   4       34.78       33.27      2.52 o 
   3  10   4        0.03       -0.39      0.99 o 
   4  10   4        5.05        4.54      3.14 o 
   5  10   4        0.40        0.71      1.11 o 
   6  10   4       41.02       47.99      3.00 o 
   7  10   4       52.84       51.06      5.17 o 
   8  10   4        0.85        1.14      1.09 o 
   9  10   4        2.69        2.00      1.33 o 
  10  10   4        2.14        1.32      1.36 o 
  11  10   4       11.56       16.68      1.81 o 
  12  10   4        0.47       -0.98      0.98 o 
  -4  11   4        2.89        4.08      1.45 o 
  -3  11   4       18.95       19.95      2.49 o 
  -2  11   4        0.13       -0.32      0.97 o 
  -1  11   4        4.11        7.30      1.48 o 
   0  11   4        7.99        9.00      1.21 o 
   1  11   4        8.68        7.61      1.44 o 
   2  11   4       15.53       16.95      1.89 o 
   3  11   4        1.24        0.69      1.01 o 
   4  11   4       16.33       17.06      1.98 o 
   5  11   4       73.77       75.21      3.61 o 
   6  11   4       36.78       34.32      2.89 o 
   7  11   4        0.05        1.64      1.14 o 
   8  11   4        1.67        3.16      1.31 o 
   9  11   4        2.55        0.72      1.84 o 
  10  11   4        2.98        1.64      1.41 o 
  11  11   4       43.94       45.87      4.03 o 
  -2  12   4        0.07        0.31      1.13 o 
  -1  12   4        0.41        1.85      1.11 o 
   0  12   4        0.59        1.54      1.10 o 
   1  12   4       35.65       31.76      2.32 o 
   2  12   4        5.85        7.04      1.47 o 
   3  12   4        3.49        7.42      2.09 o 
   4  12   4       10.53        9.86      2.75 o 
   5  12   4        6.29        3.29      1.41 o 
   6  12   4      143.94      139.55      5.42 o 
   7  12   4        0.03       -1.06      1.06 o 
   8  12   4        2.42        1.33      1.31 o 
   9  12   4        1.72        4.45      1.60 o 
  10  12   4        0.84        0.57      1.40 o 
   0  13   4        0.30        0.28      1.14 o 
   1  13   4        2.62        3.15      1.02 o 
   2  13   4        0.33        0.63      1.12 o 
   3  13   4        5.01        2.23      1.61 o 
   4  13   4        5.32        7.41      1.69 o 
   5  13   4        0.12        2.08      4.12 o 
   6  13   4       13.84       10.85      2.14 o 
   7  13   4        2.83        2.96      1.54 o 
   8  13   4        7.16        6.33      1.82 o 
  -6 -13   5        2.70        4.28      1.41 o 
  -5 -13   5        1.59        0.93      1.05 o 
  -9 -12   5        0.53        0.55      1.64 o 
  -8 -12   5        0.05       -1.25      1.25 o 
  -7 -12   5        1.93        3.49      1.51 o 
  -6 -12   5        1.08        1.35      1.22 o 
  -5 -12   5        0.28       -0.04      0.88 o 
  -1 -12   5        0.72        2.91      1.97 o 
   0 -12   5        3.01        2.84      1.58 o 
   1 -12   5       15.47       17.30      1.71 o 
 -10 -11   5        4.24        6.03      1.84 o 
  -9 -11   5        0.09       -0.43      1.13 o 
  -8 -11   5        8.18        9.77      2.28 o 
  -7 -11   5        2.71        5.44      1.37 o 
  -6 -11   5       27.70       23.35      2.62 o 
  -5 -11   5        0.06       -0.25      0.98 o 
  -4 -11   5       31.98       31.20      2.00 o 
  -2 -11   5        4.21        3.38      1.32 o 
  -1 -11   5       53.76       61.33      3.75 o 
   0 -11   5        5.81        5.98      1.62 o 
   1 -11   5        5.36        3.56      1.74 o 
   2 -11   5        4.95        5.64      1.31 o 
   3 -11   5        0.60        1.46      2.77 o 
 -11 -10   5        3.42        1.50      1.56 o 
 -10 -10   5        1.71        1.77      1.49 o 
  -9 -10   5        3.95        5.20      1.63 o 
  -8 -10   5        1.02        2.19      1.20 o 
  -7 -10   5        7.90        5.75      1.43 o 
  -6 -10   5        3.12        0.51      0.92 o 
  -5 -10   5        0.82       -0.10      0.75 o 
  -4 -10   5        7.17        6.02      1.06 o 
  -3 -10   5        0.56        0.61      0.97 o 
  -2 -10   5       57.68       55.21      6.19 o 
  -1 -10   5        6.00        5.43      3.82 o 
   0 -10   5        3.30        1.57      1.30 o 
   1 -10   5        0.83        0.29      1.14 o 
   2 -10   5        1.65        3.06      1.06 o 
   3 -10   5        7.34       10.22      3.96 o 
   4 -10   5        0.53        0.99      1.41 o 
 -12  -9   5        0.14       -0.17      1.46 o 
 -11  -9   5        0.65       -0.71      1.22 o 
 -10  -9   5        0.15        1.17      1.34 o 
  -9  -9   5        1.30        1.77      1.22 o 
  -8  -9   5        0.04       -0.88      0.88 o 
  -7  -9   5       19.19       21.05      2.21 o 
  -6  -9   5       92.85       79.23      5.93 o 
  -5  -9   5        1.28        1.89      0.86 o 
  -4  -9   5       58.47       60.54      2.11 o 
  -3  -9   5        4.25        3.28      1.09 o 
  -2  -9   5        0.13        1.18      0.87 o 
  -1  -9   5       30.91       32.89      2.61 o 
   0  -9   5       53.62       52.84      6.03 o 
   1  -9   5       33.17       36.38      2.93 o 
   2  -9   5        1.24        1.31      0.88 o 
   3  -9   5        4.39        4.52      1.34 o 
   4  -9   5        1.17        3.47      1.25 o 
   5  -9   5        0.01        2.07      1.42 o 
 -12  -8   5        3.85        6.82      2.77 o 
 -11  -8   5        1.41        4.09      1.61 o 
 -10  -8   5       16.08       16.83      2.42 o 
  -9  -8   5       10.78        9.67      1.86 o 
  -8  -8   5       10.39        7.42      1.57 o 
  -7  -8   5       38.22       34.63      2.72 o 
  -6  -8   5       21.15       17.72      1.87 o 
  -5  -8   5        0.02       -0.52      0.69 o 
  -4  -8   5        9.86        9.44      0.94 o 
  -3  -8   5       21.37       26.14      2.22 o 
  -2  -8   5       13.99       18.90      1.83 o 
  -1  -8   5       91.69       95.14      3.73 o 
   0  -8   5      155.55      171.00      5.58 o 
   1  -8   5        4.76        3.16      1.15 o 
   2  -8   5        0.06        0.38      0.73 o 
   3  -8   5        7.14        9.11      1.37 o 
   4  -8   5        0.07        0.61      0.99 o 
   5  -8   5       13.61       18.26      3.64 o 
   6  -8   5        0.20       -1.09      1.09 o 
   7  -8   5        0.21        0.85      1.43 o 
 -12  -7   5        0.38        0.10      1.38 o 
 -11  -7   5        6.67        4.51      1.76 o 
 -10  -7   5       69.20       75.90      4.35 o 
  -9  -7   5      145.09      142.42      5.97 o 
  -8  -7   5       52.07       52.79      3.32 o 
  -7  -7   5       81.36       78.45      3.61 o 
  -6  -7   5        1.89        3.44      1.03 o 
  -5  -7   5       13.23       13.25      1.15 o 
  -4  -7   5        4.88        6.30      0.79 o 
  -3  -7   5      175.60      167.01      3.07 o 
  -2  -7   5       23.00       21.25      1.83 o 
  -1  -7   5      276.87      274.16      7.37 o 
   0  -7   5        3.61        2.69      1.02 o 
   1  -7   5      103.77      115.09      2.65 o 
   2  -7   5       25.56       24.30      1.43 o 
   3  -7   5        8.15        9.20      1.34 o 
   4  -7   5        1.26        3.14      1.41 o 
   5  -7   5       60.00       61.35      3.21 o 
   6  -7   5       18.84       17.55      3.63 o 
   7  -7   5        0.20        0.25      1.30 o 
   8  -7   5        0.73        6.05      2.86 o 
 -13  -6   5        2.00        2.87      1.48 o 
 -12  -6   5        1.43        1.61      1.09 o 
 -11  -6   5       28.27       31.17      3.23 o 
 -10  -6   5       25.30       22.02      2.63 o 
  -9  -6   5       10.86        7.59      2.13 o 
  -8  -6   5       75.53       86.60      6.60 o 
  -7  -6   5        6.21        5.25      1.27 o 
  -6  -6   5        1.65        1.38      0.84 o 
  -5  -6   5      170.13      175.08      5.15 o 
  -4  -6   5       18.84       16.90      1.12 o 
  -3  -6   5      103.33      110.03      2.22 o 
  -2  -6   5      138.80      141.51      3.83 o 
  -1  -6   5        2.90        4.27      0.72 o 
   0  -6   5       59.20       58.60      2.11 o 
   1  -6   5      237.77      251.86      3.98 o 
   2  -6   5       52.48       54.57      1.93 o 
   3  -6   5        1.24        1.42      0.65 o 
   4  -6   5       66.25       67.29      2.41 o 
   5  -6   5        1.83        0.54      0.96 o 
   6  -6   5        2.91        3.49      2.31 o 
   7  -6   5        1.20        1.61      1.30 o 
   8  -6   5       10.47       13.44      3.01 o 
 -13  -5   5        8.10        6.50      1.72 o 
 -12  -5   5        0.01       -0.38      1.12 o 
 -11  -5   5        0.01        0.27      1.25 o 
 -10  -5   5        0.22       -0.02      1.12 o 
  -9  -5   5       25.24       22.60      2.49 o 
  -8  -5   5       35.50       39.21      3.02 o 
  -7  -5   5        0.92        1.53      0.92 o 
  -6  -5   5        0.99        0.06      0.52 o 
  -5  -5   5       53.18       28.60      1.98 o 
  -4  -5   5       28.07       32.49      1.82 o 
  -3  -5   5       30.17       32.88      1.51 o 
  -2  -5   5        0.46       -0.08      0.23 o 
  -1  -5   5      101.36       99.39      3.35 o 
   0  -5   5        0.57        1.34      0.32 o 
   1  -5   5       18.10       17.51      0.79 o 
   2  -5   5        5.92        7.12      0.81 o 
   3  -5   5        0.00       -0.19      0.53 o 
   4  -5   5      135.05      143.02      3.75 o 
   5  -5   5       12.17       15.69      1.41 o 
   6  -5   5       44.30       40.51      2.95 o 
   7  -5   5        0.18       -0.19      1.39 o 
   8  -5   5        0.73        1.34      1.37 o 
   9  -5   5       21.03       23.16      2.78 o 
 -13  -4   5        0.30       -0.11      1.13 o 
 -12  -4   5        4.94        3.43      1.38 o 
 -11  -4   5        7.39        7.28      1.52 o 
 -10  -4   5       20.51       16.26      2.32 o 
  -9  -4   5       38.38       41.30      3.26 o 
  -8  -4   5       97.99       93.39      4.13 o 
  -7  -4   5        0.30        0.01      0.58 o 
  -6  -4   5      254.00      241.20      9.16 o 
  -5  -4   5       98.89       88.20      2.44 o 
  -4  -4   5      459.67      474.07     15.50 o 
  -3  -4   5      647.52      674.77     12.07 o 
  -2  -4   5        7.53        7.59      0.58 o 
  -1  -4   5        0.82        0.21      0.23 o 
   0  -4   5      914.76      962.22     12.78 o 
   1  -4   5        0.00        2.16      0.39 o 
   2  -4   5        0.08        0.32      0.34 o 
   3  -4   5      121.33      112.81      5.33 o 
   4  -4   5       77.34       87.31      2.68 o 
   5  -4   5      194.06      170.07      4.27 o 
   6  -4   5       30.82       30.05      1.96 o 
   7  -4   5        0.18       -0.72      1.03 o 
   8  -4   5       51.49       50.68      3.66 o 
   9  -4   5       14.67       13.14      2.37 o 
  10  -4   5        3.06        3.24      1.92 o 
 -13  -3   5        8.35       12.93      3.19 o 
 -12  -3   5        0.00       -0.75      1.00 o 
 -11  -3   5        0.44        0.45      0.95 o 
 -10  -3   5       13.61       12.89      2.04 o 
  -9  -3   5       27.68       29.05      2.74 o 
  -8  -3   5        2.79        2.86      0.88 o 
  -7  -3   5        4.13        6.14      0.93 o 
  -6  -3   5       37.92       38.02      1.96 o 
  -5  -3   5       29.02       27.87      3.35 o 
  -4  -3   5     1254.50     1321.93     22.90 o 
  -3  -3   5        4.14        1.29      0.60 o 
  -2  -3   5       26.74       24.34      0.77 o 
  -1  -3   5       15.06       15.66      0.71 o 
   0  -3   5      153.88      149.25      2.38 o 
   1  -3   5      117.29      144.30      2.36 o 
   2  -3   5      157.89      191.95      4.07 o 
   3  -3   5       28.99       32.81      1.93 o 
   4  -3   5      233.37      259.40      5.55 o 
   5  -3   5       43.54       43.48      1.97 o 
   6  -3   5        1.80        0.32      0.68 o 
   7  -3   5        0.13       -0.04      0.79 o 
   8  -3   5       15.30       17.07      2.73 o 
   9  -3   5       23.16       20.93      2.50 o 
  10  -3   5       29.76       24.05      2.21 o 
 -12  -2   5        1.40        0.15      1.09 o 
 -11  -2   5        1.63        1.39      1.03 o 
 -10  -2   5        5.02        6.21      0.98 o 
  -9  -2   5       22.51       21.60      1.50 o 
  -8  -2   5      121.62      116.39      2.78 o 
  -7  -2   5        9.13        6.51      0.74 o 
  -6  -2   5       60.29       55.00      2.04 o 
  -5  -2   5       42.46       59.75      3.05 o 
  -4  -2   5        3.31        2.61      0.47 o 
  -3  -2   5       28.57       20.46      1.41 o 
  -2  -2   5        6.91        9.34      0.74 o 
  -1  -2   5     1494.87     1623.88     47.41 o 
   0  -2   5       43.17       53.42      1.25 o 
   1  -2   5      925.41      959.73     37.32 o 
   2  -2   5       45.74       68.02      7.65 o 
   3  -2   5      560.53      544.04      9.98 o 
   4  -2   5      473.12      496.97      7.89 o 
   5  -2   5       69.30       77.44      2.08 o 
   6  -2   5       17.10       22.71      1.32 o 
   7  -2   5      100.97       97.48      3.03 o 
   8  -2   5        0.44        1.68      0.82 o 
   9  -2   5       49.50       48.56      4.18 o 
  10  -2   5       11.54       12.30      1.69 o 
  11  -2   5        0.29        2.55      1.74 o 
 -12  -1   5        5.13        6.89      1.20 o 
 -11  -1   5        0.05       -0.78      0.78 o 
 -10  -1   5        4.48        5.02      0.99 o 
  -9  -1   5        8.45        6.33      0.93 o 
  -8  -1   5       59.29       60.93      2.19 o 
  -7  -1   5       17.28       14.18      1.10 o 
  -6  -1   5       52.76       55.52      1.97 o 
  -5  -1   5      163.32      171.98      3.77 o 
  -4  -1   5       10.45       20.81      1.46 o 
  -3  -1   5      110.63      114.95      2.08 o 
  -2  -1   5      178.43      201.28      4.16 o 
  -1  -1   5      157.24      193.49      7.31 o 
   0  -1   5       19.58       25.08      0.79 o 
   1  -1   5       76.77       71.26      3.42 o 
   2  -1   5        3.26        6.54      0.52 o 
   3  -1   5      634.69      711.48     10.72 o 
   4  -1   5       24.25       27.65      1.21 o 
   5  -1   5      112.52      114.51      2.59 o 
   6  -1   5      103.09      114.24      2.77 o 
   7  -1   5        3.20        5.66      1.53 o 
   8  -1   5       76.18       74.31      2.40 o 
   9  -1   5       31.31       23.69      1.65 o 
  10  -1   5        4.04        5.75      1.34 o 
  11  -1   5        2.77        0.08      1.88 o 
 -12   0   5       11.36       13.63      1.49 o 
 -11   0   5       25.09       28.00      3.64 o 
 -10   0   5        1.52        0.72      0.76 o 
  -9   0   5       10.20       11.32      1.11 o 
  -8   0   5        0.00        0.14      0.62 o 
  -7   0   5        8.81       11.02      1.03 o 
  -6   0   5        4.31        3.26      0.69 o 
  -5   0   5      187.15      196.78      3.70 o 
  -4   0   5      397.11      410.27      6.58 o 
  -3   0   5      278.19      318.34      5.13 o 
  -2   0   5      108.39       87.35      1.48 o 
   0   0   5       49.94       48.02      0.93 o 
   1   0   5        1.38        2.82      0.68 o 
   2   0   5      235.37      251.72      3.94 o 
   3   0   5     1497.21     1514.74     21.91 o 
   4   0   5      194.36      203.76      3.31 o 
   5   0   5       40.38       39.54      1.17 o 
   6   0   5        0.72        0.27      0.38 o 
   7   0   5       50.43       48.40      1.87 o 
   8   0   5      343.49      323.60      6.11 o 
   9   0   5      118.81      105.19      2.99 o 
  10   0   5        0.17       -0.28      1.08 o 
  11   0   5        0.00       -0.21      1.08 o 
  12   0   5        0.23       -0.21      2.16 o 
 -12   1   5        1.65        1.17      2.00 o 
 -11   1   5        7.96        6.52      1.76 o 
 -10   1   5        7.14        5.41      0.95 o 
  -9   1   5        9.18        7.18      0.99 o 
  -8   1   5       39.84       34.42      1.57 o 
  -7   1   5      154.45      150.57      3.22 o 
  -6   1   5       42.65       41.78      2.07 o 
  -5   1   5        5.35        7.22      0.92 o 
  -4   1   5        7.82        7.66      1.84 o 
  -3   1   5       94.05       91.02      2.27 o 
  -2   1   5        1.18        0.86      0.28 o 
  -1   1   5     2327.92     2472.86     35.97 o 
   0   1   5     1461.00     1466.74     21.51 o 
   1   1   5       57.47       79.03      1.30 o 
   2   1   5       91.98       98.80      1.69 o 
   3   1   5      184.55      198.10      3.37 o 
   4   1   5     1260.87     1320.08     17.09 o 
   5   1   5       13.99       12.85      0.69 o 
   6   1   5      931.90      885.01     11.95 o 
   7   1   5      139.38      138.69      3.36 o 
   8   1   5      229.64      222.90      3.91 o 
   9   1   5        6.33       10.51      0.95 o 
  10   1   5        3.00        4.26      1.15 o 
  11   1   5        7.23        6.31      1.41 o 
  12   1   5        0.94        1.92      1.69 o 
 -11   2   5        7.10        7.13      1.82 o 
 -10   2   5        9.33       11.33      1.58 o 
  -9   2   5       10.95        7.32      0.96 o 
  -8   2   5        5.09        5.94      0.82 o 
  -7   2   5        4.64        3.56      0.70 o 
  -6   2   5       39.18       52.63      1.66 o 
  -5   2   5       28.46       38.91      2.89 o 
  -4   2   5       12.76       12.07      0.89 o 
  -3   2   5      170.19      227.53      3.63 o 
  -2   2   5      593.51      597.91     11.86 o 
  -1   2   5       44.63       38.52      1.01 o 
   0   2   5      278.29      295.62      3.89 o 
   1   2   5      148.14      135.06      2.22 o 
   2   2   5     1384.48     1427.47     15.57 o 
   3   2   5      164.13      176.25      2.88 o 
   4   2   5       56.29       69.27      4.03 o 
   5   2   5        8.93        7.55      0.60 o 
   6   2   5       11.03       10.07      1.01 o 
   7   2   5      605.46      566.16      9.02 o 
   8   2   5      254.23      233.32      4.48 o 
   9   2   5        1.03        0.91      0.65 o 
  10   2   5        5.81        4.63      1.26 o 
  11   2   5        0.54        0.92      1.04 o 
  12   2   5        5.66        4.95      1.41 o 
 -11   3   5        2.75       -0.43      2.07 o 
 -10   3   5        3.88        1.08      1.22 o 
  -9   3   5        5.42        7.09      1.72 o 
  -8   3   5       33.08       33.96      2.13 o 
  -7   3   5       21.40       19.80      1.11 o 
  -6   3   5      127.69      136.47      2.91 o 
  -5   3   5        0.77        0.68      0.48 o 
  -4   3   5       15.41       11.59      0.72 o 
  -3   3   5       19.36       23.63      1.11 o 
  -2   3   5     1225.28     1303.20     17.22 o 
  -1   3   5      525.34      559.36      7.68 o 
   0   3   5        6.12        8.15      0.70 o 
   1   3   5       11.14       13.01      0.71 o 
   2   3   5      495.06      493.17      8.77 o 
   3   3   5     2501.97     2668.89     43.86 o 
   4   3   5      355.89      348.73      5.41 o 
   5   3   5      125.89      110.03      2.12 o 
   6   3   5       52.21       50.36      2.34 o 
   7   3   5        0.03        0.26      0.84 o 
   8   3   5      118.40      112.62      3.04 o 
   9   3   5        1.87        2.44      0.77 o 
  10   3   5        0.68        0.45      0.73 o 
  11   3   5        2.00        2.67      0.86 o 
  12   3   5        1.72        2.83      1.03 o 
  13   3   5        0.00       -1.50      1.50 o 
 -10   4   5        2.12       -0.36      1.16 o 
  -9   4   5        0.10       -0.12      1.11 o 
  -8   4   5       10.30        8.76      1.41 o 
  -7   4   5        0.37       -0.21      0.87 o 
  -6   4   5       90.91      105.40      3.21 o 
  -5   4   5        9.34        8.09      1.09 o 
  -4   4   5        6.64        7.00      0.83 o 
  -3   4   5      117.81      122.71      2.75 o 
  -2   4   5        3.88        3.84      0.58 o 
  -1   4   5       38.84       39.36      1.12 o 
   0   4   5      104.28       96.93      1.83 o 
   1   4   5       88.30       91.62      1.78 o 
   2   4   5      136.56      131.50      2.96 o 
   3   4   5      134.75      135.91      3.57 o 
   4   4   5       84.76       84.16      2.28 o 
   5   4   5      149.00      160.23      3.22 o 
   6   4   5      239.60      200.62      5.92 o 
   7   4   5       44.93       50.99      1.68 o 
   8   4   5       47.22       37.43      2.19 o 
   9   4   5       36.27       35.98      2.95 o 
  10   4   5       13.12       11.81      1.17 o 
  11   4   5        0.66       -0.57      0.74 o 
  12   4   5        1.65        0.42      1.38 o 
  13   4   5       30.20       38.10      2.04 o 
 -10   5   5        5.00        4.96      1.80 o 
  -9   5   5        2.01        3.43      1.33 o 
  -8   5   5        0.34       -0.61      1.35 o 
  -7   5   5       38.26       38.09      2.33 o 
  -6   5   5       20.91       21.83      1.71 o 
  -5   5   5       15.09       17.05      1.79 o 
  -4   5   5        9.31       13.02      1.10 o 
  -3   5   5      178.64      209.61      4.17 o 
  -2   5   5       87.33      100.12      2.42 o 
  -1   5   5       79.76       91.39      2.40 o 
   0   5   5       42.57       42.98      1.34 o 
   1   5   5      680.73      711.13     10.76 o 
   2   5   5      265.80      272.09      5.36 o 
   3   5   5       56.80       70.28      2.01 o 
   4   5   5        9.63       10.70      0.90 o 
   5   5   5       82.71       75.34      2.27 o 
   6   5   5      306.99      273.29     18.66 o 
   7   5   5      613.56      590.96     11.15 o 
   8   5   5       19.21       21.85      1.62 o 
   9   5   5        0.44        0.11      0.65 o 
  10   5   5        0.09        0.66      0.88 o 
  11   5   5        0.00        0.05      0.70 o 
  12   5   5       15.69       19.75      2.16 o 
  13   5   5        6.68        6.75      1.63 o 
  -9   6   5       16.37       18.62      3.00 o 
  -8   6   5       13.75       14.65      1.77 o 
  -7   6   5       14.90       16.99      3.02 o 
  -6   6   5        1.92        1.53      0.99 o 
  -5   6   5       14.14       14.03      1.28 o 
  -4   6   5       18.17       20.05      1.37 o 
  -3   6   5      125.91      125.29      3.04 o 
  -2   6   5      113.81      122.20      3.07 o 
  -1   6   5       72.48       63.42      1.81 o 
   0   6   5       41.69       37.36      1.46 o 
   1   6   5       13.08       15.06      1.01 o 
   2   6   5        0.00        0.13      0.42 o 
   3   6   5      176.57      152.37      3.85 o 
   4   6   5       92.55       82.62      2.38 o 
   5   6   5       74.44       61.10      3.56 o 
   6   6   5       66.30       65.68      3.61 o 
   7   6   5        7.19        6.91      1.00 o 
   8   6   5      108.28       83.79      2.85 o 
   9   6   5        0.03       -0.02      0.68 o 
  10   6   5        1.52       -0.11      0.84 o 
  11   6   5        0.01       -0.44      0.94 o 
  12   6   5        1.18        1.13      1.09 o 
  13   6   5        6.09        6.64      1.62 o 
  -8   7   5        1.26       -1.45      1.87 o 
  -7   7   5        0.03        0.53      1.15 o 
  -6   7   5        8.76       14.59      1.66 o 
  -5   7   5       35.98       38.34      2.06 o 
  -4   7   5        1.29        1.04      0.88 o 
  -3   7   5        1.77        1.76      0.91 o 
  -2   7   5        0.04        0.33      0.70 o 
  -1   7   5       83.90       77.67      5.53 o 
   0   7   5       20.34       28.32      1.74 o 
   1   7   5       21.28       21.99      1.79 o 
   2   7   5       29.47       31.01      1.40 o 
   3   7   5        9.33        7.82      1.27 o 
   4   7   5       14.07       15.83      1.17 o 
   5   7   5       43.28       39.36      2.31 o 
   6   7   5      625.46      606.26     11.39 o 
   7   7   5       40.27       36.48      1.96 o 
   8   7   5       78.84       84.19      3.36 o 
   9   7   5        0.69       -0.52      0.64 o 
  10   7   5        0.12        0.60      0.80 o 
  11   7   5        1.62        2.40      1.24 o 
  12   7   5        4.85        7.55      2.32 o 
  -7   8   5        3.11        5.51      1.95 o 
  -6   8   5        5.79        6.32      1.86 o 
  -5   8   5        8.27        6.50      1.46 o 
  -4   8   5        7.85        7.58      1.38 o 
  -3   8   5       17.55       16.15      1.77 o 
  -2   8   5       21.73       23.67      2.02 o 
  -1   8   5        1.37        2.58      1.06 o 
   0   8   5       31.79       35.25      1.97 o 
   1   8   5        2.76        2.20      0.93 o 
   2   8   5      149.10      149.14      4.91 o 
   3   8   5      237.15      244.88      6.94 o 
   4   8   5      471.71      448.94     11.24 o 
   5   8   5      255.83      240.26      7.10 o 
   6   8   5       30.11       24.74      1.63 o 
   7   8   5       11.82       11.25      1.32 o 
   8   8   5       23.69       22.51      1.71 o 
   9   8   5        1.77        2.90      0.91 o 
  10   8   5        0.13       -0.62      0.76 o 
  11   8   5       15.21       20.47      3.79 o 
  12   8   5        0.00       -0.98      0.98 o 
  -6   9   5        9.63       12.81      2.43 o 
  -5   9   5        5.18        5.43      1.48 o 
  -4   9   5       35.49       32.68      2.59 o 
  -3   9   5        0.16        0.08      1.41 o 
  -2   9   5        0.44       -0.36      0.84 o 
  -1   9   5        0.85        0.24      0.78 o 
   0   9   5       20.27       20.89      1.69 o 
   1   9   5        3.30        4.91      1.65 o 
   2   9   5        0.09       -0.28      0.76 o 
   3   9   5       34.10       39.53      2.52 o 
   4   9   5        0.93        0.60      0.93 o 
   5   9   5      251.68      258.96      7.62 o 
   6   9   5       39.20       36.53      3.39 o 
   7   9   5        0.04        0.55      0.99 o 
   8   9   5        5.33        4.95      1.10 o 
   9   9   5        3.40        7.52      1.22 o 
  10   9   5        7.37       11.14      1.48 o 
  11   9   5       21.44       23.81      2.09 o 
  12   9   5        5.17        4.02      2.21 o 
  -5  10   5        4.25        5.75      1.62 o 
  -4  10   5        8.76       11.53      1.83 o 
  -3  10   5        2.21        3.01      1.20 o 
  -2  10   5        1.19        1.40      1.03 o 
  -1  10   5        7.72        6.22      1.34 o 
   0  10   5        1.03        2.14      0.89 o 
   1  10   5       75.05       65.13      2.71 o 
   2  10   5        5.77        4.39      1.29 o 
   3  10   5        0.02        0.25      0.86 o 
   4  10   5        3.18        3.01      1.12 o 
   5  10   5       65.50       61.41      3.25 o 
   6  10   5       24.92       21.00      2.51 o 
   7  10   5        1.52        0.51      1.02 o 
   8  10   5        1.57        2.18      1.27 o 
   9  10   5        0.40       -0.97      0.97 o 
  10  10   5        9.59       12.68      1.69 o 
  11  10   5        1.20        3.04      1.16 o 
  -4  11   5        1.71        2.63      1.39 o 
  -3  11   5        5.29        7.01      1.83 o 
  -2  11   5        0.13       -0.22      1.00 o 
  -1  11   5        8.20        8.31      1.58 o 
   0  11   5        0.79       -0.38      0.86 o 
   1  11   5        2.07        3.32      1.15 o 
   2  11   5        0.35       -0.24      1.23 o 
   3  11   5        2.16        1.88      1.49 o 
   4  11   5       24.12       26.02      2.45 o 
   5  11   5       25.54       21.34      3.90 o 
   6  11   5       66.06       59.99      3.56 o 
   7  11   5        0.02       -0.97      0.97 o 
   8  11   5       14.96       16.34      2.24 o 
   9  11   5        1.68        1.99      1.35 o 
  10  11   5        4.12        5.30      1.76 o 
  11  11   5       25.72       27.83      2.34 o 
  -2  12   5        0.21        1.37      1.22 o 
  -1  12   5        1.62        1.28      1.26 o 
   0  12   5        0.30        0.61      1.07 o 
   1  12   5        2.69        1.57      1.17 o 
   2  12   5        0.01       -0.07      1.11 o 
   3  12   5        0.00        1.53      1.09 o 
   4  12   5       13.30       11.81      2.53 o 
   5  12   5       50.92       43.52      3.36 o 
   6  12   5        0.01        0.49      1.54 o 
   7  12   5        0.17       -1.08      1.08 o 
   8  12   5        0.39        0.96      1.31 o 
   9  12   5       11.29       10.61      4.21 o 
  10  12   5        4.82        2.29      1.58 o 
   0  13   5        8.17       10.48      2.37 o 
   1  13   5       12.56       13.33      1.91 o 
   2  13   5        0.83       -0.31      0.97 o 
   3  13   5        0.13        0.91      1.23 o 
   4  13   5        8.10       10.42      2.85 o 
   5  13   5        3.39        3.24      1.45 o 
   6  13   5        7.28        8.98      1.89 o 
   7  13   5        0.00       -0.36      1.19 o 
   8  13   5        1.05        2.24      1.44 o 
  -8 -12   6       12.12       14.79      2.68 o 
  -7 -12   6        0.26        1.07      1.31 o 
  -6 -12   6        0.78        0.43      1.13 o 
  -5 -12   6        2.18        2.93      1.15 o 
 -10 -11   6        1.44        2.67      2.54 o 
  -9 -11   6        2.66        5.29      1.67 o 
  -8 -11   6        6.37        4.99      1.54 o 
  -7 -11   6        0.50       -0.17      0.99 o 
  -6 -11   6       16.59       17.54      2.25 o 
  -5 -11   6       15.80       17.78      2.04 o 
  -4 -11   6       32.96       38.83      2.30 o 
   0 -11   6        2.87        3.21      1.70 o 
   1 -11   6        5.50        9.23      2.67 o 
   2 -11   6        5.29        7.04      1.66 o 
 -11 -10   6        0.20        2.26      2.63 o 
 -10 -10   6        4.00        4.80      1.70 o 
  -9 -10   6        5.06        3.57      2.23 o 
  -8 -10   6        3.63        5.66      2.87 o 
  -7 -10   6       21.49       30.33      2.68 o 
  -6 -10   6       24.90       22.00      2.13 o 
  -5 -10   6        0.03        0.92      0.86 o 
  -4 -10   6       33.73       34.39      2.12 o 
  -1 -10   6        9.60        9.59      2.34 o 
   0 -10   6        0.76        0.95      0.59 o 
   1 -10   6        0.08       -0.36      0.68 o 
   2 -10   6        2.46        2.51      1.07 o 
   3 -10   6        0.99        1.42      1.08 o 
   4 -10   6        0.03        2.09      1.20 o 
 -11  -9   6        8.34       10.84      2.50 o 
 -10  -9   6        3.17        2.95      1.68 o 
  -9  -9   6        5.32        8.31      1.76 o 
  -8  -9   6        2.27        4.03      1.36 o 
  -7  -9   6        0.00        1.78      1.27 o 
  -6  -9   6       38.49       38.35      3.63 o 
  -5  -9   6       24.00       28.33      1.96 o 
  -4  -9   6       30.53       37.69      1.99 o 
  -2  -9   6        3.43        3.15      1.48 o 
  -1  -9   6        2.19        1.79      0.96 o 
   0  -9   6       15.35       18.04      1.11 o 
   1  -9   6        2.98        4.80      1.73 o 
   2  -9   6        0.54        1.39      0.85 o 
   3  -9   6       14.16       16.90      1.86 o 
   4  -9   6        7.80       12.08      2.10 o 
   5  -9   6        2.56       -0.31      1.49 o 
 -12  -8   6        4.73        5.83      2.03 o 
 -11  -8   6       12.16       12.07      2.37 o 
 -10  -8   6        0.23       -0.23      1.19 o 
  -9  -8   6        1.13        0.87      1.11 o 
  -8  -8   6        2.11        5.32      1.43 o 
  -7  -8   6        0.80        3.04      1.16 o 
  -6  -8   6        7.57        8.85      1.44 o 
  -5  -8   6      150.21      148.48      4.81 o 
  -4  -8   6      103.13      125.79      4.04 o 
  -3  -8   6       13.33       14.39      1.12 o 
  -2  -8   6       10.20       11.83      1.49 o 
  -1  -8   6        8.16       10.96      1.51 o 
   0  -8   6        0.11       -0.03      0.50 o 
   1  -8   6       49.80       48.97      5.58 o 
   2  -8   6        6.37        7.14      1.19 o 
   3  -8   6        0.04        0.81      1.25 o 
   4  -8   6        3.24        4.37      1.27 o 
   5  -8   6        2.28        3.13      1.36 o 
   6  -8   6        1.55        1.06      1.61 o 
 -12  -7   6        4.11        3.32      1.84 o 
 -11  -7   6        0.60       -0.39      1.35 o 
 -10  -7   6       10.73       10.21      2.04 o 
  -9  -7   6       11.57       14.03      2.11 o 
  -8  -7   6        8.89       14.53      2.05 o 
  -7  -7   6       25.61       26.12      2.84 o 
  -6  -7   6       22.93       30.63      4.73 o 
  -5  -7   6        0.00       -0.10      0.74 o 
  -4  -7   6       56.03       50.49      2.27 o 
  -3  -7   6       14.01       13.89      0.87 o 
  -2  -7   6      173.68      162.77      3.22 o 
  -1  -7   6      373.41      381.97      9.58 o 
   0  -7   6      231.89      208.21      5.30 o 
   1  -7   6       24.07       25.50      1.40 o 
   2  -7   6       41.99       42.56      1.92 o 
   3  -7   6       19.13       22.70      2.60 o 
   4  -7   6        8.30       10.22      1.57 o 
   5  -7   6        5.98        4.05      3.92 o 
   6  -7   6       20.32       15.08      2.07 o 
   7  -7   6        0.02       -0.78      1.26 o 
 -12  -6   6        3.58        3.75      2.13 o 
 -11  -6   6       52.28       52.77      6.53 o 
 -10  -6   6       25.22       25.40      2.86 o 
  -9  -6   6       67.59       75.15      9.06 o 
  -8  -6   6       16.41       16.86      2.16 o 
  -7  -6   6        0.52        2.50      1.22 o 
  -6  -6   6      208.74      212.16     15.61 o 
  -5  -6   6      327.28      335.11      8.73 o 
  -4  -6   6        1.77        2.08      0.74 o 
  -3  -6   6       19.76       16.06      1.33 o 
  -2  -6   6        4.82        5.30      0.56 o 
  -1  -6   6        3.06        4.20      0.52 o 
   0  -6   6      367.85      390.65      5.73 o 
   1  -6   6       21.07       23.79      1.80 o 
   2  -6   6       12.55       14.85      1.20 o 
   3  -6   6        1.43        0.81      0.68 o 
   4  -6   6        0.01        0.28      0.67 o 
   5  -6   6        2.91        1.55      1.45 o 
   6  -6   6        1.23        3.26      1.29 o 
   7  -6   6        0.05        0.15      1.25 o 
   8  -6   6       15.73       16.88      2.51 o 
 -12  -5   6        0.53        1.25      1.22 o 
 -11  -5   6        1.36        1.51      1.34 o 
 -10  -5   6       11.49       18.60      2.48 o 
  -9  -5   6        1.68        2.68      1.88 o 
  -8  -5   6        0.04       -0.81      1.11 o 
  -7  -5   6       55.52       52.21      2.99 o 
  -6  -5   6        0.04        0.37      0.79 o 
  -5  -5   6        0.01        0.05      0.63 o 
  -4  -5   6      299.00      216.37      7.65 o 
  -3  -5   6       85.95       82.16      2.18 o 
  -2  -5   6       29.18       38.84      1.33 o 
  -1  -5   6       14.66       21.97      0.97 o 
   0  -5   6       75.23       78.46      1.59 o 
   1  -5   6       84.74       74.98      2.15 o 
   2  -5   6       12.19       10.38      1.48 o 
   3  -5   6        8.28        5.89      0.88 o 
   4  -5   6       13.78       14.76      1.34 o 
   5  -5   6       65.31       59.22      2.38 o 
   6  -5   6        0.98        0.32      1.16 o 
   7  -5   6        2.99        0.48      1.74 o 
   8  -5   6        0.06       -1.18      1.18 o 
   9  -5   6       12.47       11.18      2.23 o 
 -12  -4   6        8.13        9.01      2.96 o 
 -11  -4   6        7.10        8.77      2.88 o 
 -10  -4   6        6.44        4.96      1.50 o 
  -9  -4   6        0.16        2.87      1.33 o 
  -8  -4   6        2.80        2.57      1.20 o 
  -7  -4   6      101.39      112.63      4.40 o 
  -6  -4   6      154.57      144.50      4.86 o 
  -5  -4   6       34.06       27.71      2.04 o 
  -4  -4   6        8.73        7.72      1.78 o 
  -3  -4   6       37.14       32.07      1.15 o 
  -2  -4   6      108.53      113.46      2.05 o 
  -1  -4   6      281.53      327.20      4.87 o 
   0  -4   6      127.20      129.48      3.98 o 
   1  -4   6       72.63       76.78      1.78 o 
   2  -4   6        0.94        0.98      0.50 o 
   3  -4   6       22.97       25.94      1.53 o 
   4  -4   6        1.10        3.18      0.92 o 
   5  -4   6       58.18       44.62      2.09 o 
   6  -4   6       44.23       40.20      2.18 o 
   7  -4   6        0.09       -1.27      1.27 o 
   8  -4   6        0.57        1.76      1.41 o 
   9  -4   6        3.28        6.39      1.82 o 
  10  -4   6        1.48        1.07      1.65 o 
 -12  -3   6        3.03        2.14      1.31 o 
 -11  -3   6        1.86        0.96      1.07 o 
 -10  -3   6       11.15        6.71      1.66 o 
  -9  -3   6        2.93        4.69      2.05 o 
  -8  -3   6      124.30      120.87      4.90 o 
  -7  -3   6        1.96        1.26      1.00 o 
  -6  -3   6      534.30      486.60     50.34 o 
  -5  -3   6       72.35       72.44      4.77 o 
  -4  -3   6      208.57      222.07      4.59 o 
  -3  -3   6      161.27      167.49      4.67 o 
  -2  -3   6      216.40      207.90      8.13 o 
  -1  -3   6      173.76      168.34      3.08 o 
   0  -3   6       41.13       46.35      1.26 o 
   1  -3   6       72.12       78.26      2.42 o 
   2  -3   6       96.58      102.59      3.38 o 
   3  -3   6       71.63       69.21      2.79 o 
   4  -3   6        4.02        1.71      1.28 o 
   5  -3   6       16.94       18.41      1.51 o 
   6  -3   6      130.07      113.74      3.50 o 
   7  -3   6        1.06        1.13      1.84 o 
   8  -3   6       25.36       19.92      2.40 o 
   9  -3   6        0.59       -0.48      1.04 o 
  10  -3   6       23.85       27.15      2.61 o 
 -12  -2   6        0.72        0.22      1.10 o 
 -11  -2   6        0.29       -0.22      1.00 o 
 -10  -2   6       10.92       11.54      1.73 o 
  -9  -2   6        9.12       16.82      2.26 o 
  -8  -2   6        8.46       12.84      2.11 o 
  -7  -2   6       40.13       50.89      3.08 o 
  -6  -2   6       18.97        9.06      7.43 o 
  -5  -2   6      125.14      115.74      3.36 o 
  -4  -2   6       93.52       81.47      2.07 o 
  -3  -2   6       40.43       25.48      1.57 o 
  -2  -2   6      314.70      388.21      7.42 o 
  -1  -2   6      410.01      432.06      6.82 o 
   0  -2   6      376.65      384.25     11.75 o 
   1  -2   6       80.38       94.81      2.32 o 
   2  -2   6      135.76      166.62      3.73 o 
   3  -2   6       76.91       83.20      1.93 o 
   4  -2   6        2.64        3.22      0.61 o 
   5  -2   6        0.02        0.74      0.60 o 
   6  -2   6       23.65       29.08      1.52 o 
   7  -2   6        3.35        3.82      0.86 o 
   8  -2   6       27.31       22.02      2.19 o 
   9  -2   6       78.99       71.96      3.45 o 
  10  -2   6        3.50        2.83      1.38 o 
  11  -2   6        1.96       -0.06      2.51 o 
 -12  -1   6        5.01        6.32      1.49 o 
 -11  -1   6        0.00        0.16      0.86 o 
 -10  -1   6        0.20       -0.20      0.76 o 
  -9  -1   6       13.10       14.16      1.62 o 
  -8  -1   6        2.28        1.35      0.83 o 
  -7  -1   6      530.14      556.21     14.32 o 
  -6  -1   6      226.03      201.91      3.87 o 
  -5  -1   6        4.85        5.00      0.66 o 
  -4  -1   6       25.32       19.32      0.84 o 
  -3  -1   6        2.32        3.43      0.95 o 
  -2  -1   6      129.42      147.58      3.37 o 
  -1  -1   6     1142.75     1260.87     18.33 o 
   0  -1   6       77.67      110.14      2.13 o 
   1  -1   6       14.11        9.70      0.58 o 
   2  -1   6      473.67      502.70      7.75 o 
   3  -1   6      326.29      335.61      5.54 o 
   4  -1   6        9.72        8.22      0.76 o 
   5  -1   6       54.99       52.09      1.73 o 
   6  -1   6        8.06        8.51      0.96 o 
   7  -1   6        5.82        4.34      0.88 o 
   8  -1   6       15.35       14.00      1.30 o 
   9  -1   6        1.95        3.98      1.08 o 
  10  -1   6       18.11       15.25      1.54 o 
  11  -1   6        1.93        2.28      1.72 o 
 -12   0   6        2.44        2.83      1.35 o 
 -11   0   6        2.49        2.18      1.44 o 
 -10   0   6        3.30        5.31      1.57 o 
  -9   0   6       42.32       45.87      2.10 o 
  -8   0   6       37.72       40.09      2.04 o 
  -7   0   6        4.21        6.15      0.91 o 
  -6   0   6       57.20       61.91      1.91 o 
  -5   0   6       97.71       86.01      8.86 o 
  -4   0   6      505.00      488.80      7.73 o 
  -3   0   6     1952.05     1996.88     28.84 o 
  -2   0   6      200.50      190.03      2.62 o 
  -1   0   6       13.05        9.88      0.52 o 
   0   0   6      222.81      269.93      3.78 o 
   1   0   6       37.25       40.67      0.82 o 
   2   0   6       87.55      130.18      2.47 o 
   3   0   6        1.14        1.91      0.47 o 
   4   0   6       30.93       41.72      1.44 o 
   5   0   6       96.17       95.45      2.39 o 
   6   0   6       73.85       78.69      3.04 o 
   7   0   6      268.01      254.17      5.01 o 
   8   0   6       26.45       21.59      1.50 o 
   9   0   6        8.09        9.33      1.17 o 
  10   0   6        1.39        2.28      1.13 o 
  11   0   6        0.00        1.28      1.16 o 
  12   0   6        0.03       -1.46      2.01 o 
 -11   1   6        4.05        4.31      1.09 o 
 -10   1   6        0.14       -0.71      0.89 o 
  -9   1   6        0.11        0.10      1.32 o 
  -8   1   6       71.73       85.76      3.30 o 
  -7   1   6      122.71      114.46      3.23 o 
  -6   1   6       48.81       54.87      2.10 o 
  -5   1   6        3.41        2.40      0.71 o 
  -4   1   6      272.22      268.53     13.51 o 
  -3   1   6       32.58       27.54      2.15 o 
  -2   1   6     3730.11     4006.75     51.89 o 
  -1   1   6      108.72      144.32      2.63 o 
   0   1   6      133.82      123.25      2.30 o 
   1   1   6      520.96      451.36      9.60 o 
   2   1   6     1022.29     1049.75     12.52 o 
   3   1   6        8.34       15.26      0.61 o 
   4   1   6      509.97      507.63      6.44 o 
   5   1   6      242.99      236.01      3.78 o 
   6   1   6       94.24       95.57      2.07 o 
   7   1   6       35.62       43.13      1.48 o 
   8   1   6       14.14       11.35      0.85 o 
   9   1   6       36.88       37.54      2.30 o 
  10   1   6        0.06       -0.73      0.96 o 
  11   1   6        6.27        6.84      1.44 o 
  12   1   6        6.32        7.00      1.56 o 
 -11   2   6        0.27       -0.98      2.17 o 
 -10   2   6        6.13        5.26      1.55 o 
  -9   2   6       17.99       17.09      1.27 o 
  -8   2   6       21.83       20.42      1.55 o 
  -7   2   6       38.84       39.08      1.59 o 
  -6   2   6      135.10      135.96      2.98 o 
  -5   2   6       41.99       35.91      1.71 o 
  -4   2   6       19.59       32.82      3.91 o 
  -3   2   6      147.09      121.71      2.51 o 
  -2   2   6       78.43       93.49      1.83 o 
  -1   2   6      639.62      636.84      8.69 o 
   0   2   6       44.08       54.85      1.14 o 
   1   2   6      176.94      196.10      3.17 o 
   2   2   6      102.51       90.27      2.26 o 
   3   2   6       25.29       38.49      0.96 o 
   4   2   6       40.66       40.56      1.05 o 
   5   2   6        8.07        9.95      0.70 o 
   6   2   6       13.09       15.40      0.99 o 
   7   2   6       99.23      100.47      2.25 o 
   8   2   6        4.17        1.92      0.62 o 
   9   2   6       39.50       41.20      1.72 o 
  10   2   6        2.89        2.28      0.75 o 
  11   2   6        0.23        0.52      1.08 o 
  12   2   6        2.55        2.83      1.29 o 
 -11   3   6        0.22        1.83      1.60 o 
 -10   3   6        0.66        2.14      1.53 o 
  -9   3   6        0.56        0.00      1.31 o 
  -8   3   6       13.78       11.94      1.48 o 
  -7   3   6       38.15       37.42      1.53 o 
  -6   3   6       45.52       43.61      1.72 o 
  -5   3   6        0.48       -0.52      0.54 o 
  -4   3   6       49.34       64.60      2.89 o 
  -3   3   6      153.73      187.91      4.08 o 
  -2   3   6       41.77       45.82      1.21 o 
  -1   3   6      374.56      395.06      5.70 o 
   0   3   6       59.15       58.62      1.40 o 
   1   3   6      216.16      271.86      4.12 o 
   2   3   6       92.83      110.46      2.07 o 
   3   3   6       14.83       18.18      0.96 o 
   4   3   6       11.83        7.89      1.07 o 
   6   3   6       65.16       26.30      1.86 o 
   7   3   6      185.25      170.73      3.94 o 
   8   3   6       17.98       15.76      1.15 o 
   9   3   6        2.25        1.44      0.69 o 
  10   3   6       10.89       13.25      1.20 o 
  11   3   6       13.04       16.64      1.35 o 
  12   3   6       11.11       14.10      1.75 o 
 -10   4   6        0.06       -1.32      1.32 o 
  -9   4   6       17.49       17.42      1.84 o 
  -8   4   6      100.44      109.27      3.63 o 
  -7   4   6       33.37       38.33      2.71 o 
  -6   4   6      121.24      123.42      3.59 o 
  -5   4   6        9.82        7.07      1.07 o 
  -4   4   6        3.98        4.07      0.52 o 
  -3   4   6      154.35      159.81      2.86 o 
  -2   4   6      152.45      159.29      3.37 o 
  -1   4   6        9.55       16.14      0.77 o 
   0   4   6      310.00      294.94      4.47 o 
   1   4   6        3.73        4.73      0.48 o 
   2   4   6      280.33      299.50      5.05 o 
   3   4   6      600.45      642.62      8.91 o 
   4   4   6       36.66       37.88      1.94 o 
   5   4   6        0.78        0.96      0.51 o 
   6   4   6       38.42       38.49      1.43 o 
   7   4   6        9.19       10.25      1.01 o 
   8   4   6      332.97      308.46      6.31 o 
   9   4   6       54.27       51.35      2.10 o 
  10   4   6        3.11        3.46      1.00 o 
  11   4   6        2.97        3.27      0.89 o 
  12   4   6        0.40        0.65      0.86 o 
  -9   5   6        3.58        4.30      1.39 o 
  -8   5   6        0.70       -0.55      2.00 o 
  -7   5   6       29.32       33.99      2.30 o 
  -6   5   6        6.94        9.74      1.32 o 
  -5   5   6       24.72       27.43      1.62 o 
  -4   5   6       21.38       18.61      1.48 o 
  -3   5   6      161.80      148.70      3.76 o 
  -2   5   6       19.99       24.09      1.36 o 
  -1   5   6      150.28      157.56      3.72 o 
   0   5   6      161.23      148.93      2.65 o 
   1   5   6       50.61       52.82      1.90 o 
   2   5   6        4.42        6.18      0.62 o 
   3   5   6       23.39       24.35      1.29 o 
   4   5   6      370.61      373.79      7.26 o 
   5   5   6       17.42       15.43      1.53 o 
   6   5   6        0.01       -0.23      0.65 o 
   7   5   6      246.34      206.14      4.85 o 
   8   5   6      115.61       98.97      3.66 o 
   9   5   6       14.20       13.17      2.29 o 
  10   5   6        1.59        3.26      0.87 o 
  11   5   6       18.25       13.07      2.00 o 
  12   5   6       18.44       20.32      2.21 o 
  -9   6   6       11.00       14.82      3.15 o 
  -8   6   6        4.97        5.10      1.43 o 
  -7   6   6        0.37        0.96      1.11 o 
  -6   6   6        1.28        0.96      1.01 o 
  -5   6   6        3.75        3.30      0.89 o 
  -4   6   6       20.11       22.01      1.63 o 
  -3   6   6       45.30       50.62      1.88 o 
  -2   6   6       35.08       36.31      1.66 o 
  -1   6   6       72.47       72.93      2.04 o 
   0   6   6        0.00        0.05      0.28 o 
   1   6   6      211.20      204.58      3.47 o 
   2   6   6       16.94       17.82      1.01 o 
   3   6   6        0.50        0.15      0.45 o 
   4   6   6        1.21        1.18      0.55 o 
   5   6   6       17.46       13.77      1.15 o 
   6   6   6       14.36       13.82      1.21 o 
   7   6   6        4.91        4.13      0.84 o 
   8   6   6       55.77       56.16      2.32 o 
   9   6   6        0.21        1.05      1.10 o 
  10   6   6       17.08       17.13      2.32 o 
  11   6   6        4.63        6.51      1.43 o 
  12   6   6        0.95        1.84      1.18 o 
  -8   7   6       18.58       20.64      2.80 o 
  -7   7   6        6.07        6.59      1.47 o 
  -6   7   6       14.42       17.43      1.77 o 
  -5   7   6       22.03       21.60      1.65 o 
  -4   7   6        1.66        2.79      0.87 o 
  -3   7   6        2.11        0.49      0.67 o 
  -2   7   6       13.78       12.30      1.85 o 
  -1   7   6       39.22       40.04      1.72 o 
   0   7   6        3.34        1.58      0.58 o 
   1   7   6       28.65       31.17      1.43 o 
   2   7   6        1.18       -0.02      0.68 o 
   3   7   6      338.38      323.02      6.54 o 
   4   7   6       31.57       30.80      1.62 o 
   5   7   6        0.70       -0.86      0.86 o 
   6   7   6        0.23        0.13      0.62 o 
   7   7   6       27.35       24.61      1.69 o 
   8   7   6       22.80       26.72      1.82 o 
   9   7   6       12.28       12.82      1.40 o 
  10   7   6       36.39       33.36      2.60 o 
  11   7   6        2.10        3.52      1.27 o 
  12   7   6        5.07        5.26      2.49 o 
  -7   8   6        1.71        2.16      1.71 o 
  -6   8   6       32.04       36.17      5.01 o 
  -5   8   6        1.68        3.16      1.26 o 
  -4   8   6       43.85       49.38      3.02 o 
  -3   8   6        1.01        0.47      0.83 o 
  -2   8   6       11.02       10.79      1.44 o 
  -1   8   6        2.25        6.50      1.46 o 
   0   8   6       79.25       81.93      2.92 o 
   1   8   6      161.46      150.65      4.23 o 
   2   8   6        2.84        2.86      1.74 o 
   3   8   6       77.59       85.57      9.69 o 
   4   8   6        3.53        2.17      0.74 o 
   5   8   6       12.82       12.46      2.28 o 
   6   8   6      111.87      109.26      3.27 o 
   7   8   6        5.75        5.19      1.41 o 
   8   8   6        5.33        3.67      0.94 o 
   9   8   6       33.76       36.55      2.30 o 
  10   8   6        6.71        7.02      1.25 o 
  11   8   6        0.19        0.08      1.23 o 
  12   8   6       47.92       49.92      4.87 o 
  -6   9   6        0.44       -1.23      1.47 o 
  -5   9   6        0.30        1.27      1.45 o 
  -4   9   6       14.62       17.11      2.00 o 
  -3   9   6        0.52       -0.13      0.93 o 
  -2   9   6        0.08        0.37      0.92 o 
  -1   9   6        3.65        1.68      1.24 o 
   0   9   6        5.49        5.52      1.09 o 
   1   9   6       11.09       12.97      1.43 o 
   2   9   6       16.53       16.45      3.86 o 
   3   9   6       85.26       77.89      3.54 o 
   4   9   6      102.83      107.96      4.35 o 
   5   9   6      117.97      107.74      4.35 o 
   6   9   6       42.32       43.85      3.21 o 
   7   9   6       70.16       79.58      4.31 o 
   8   9   6       47.36       48.39      2.50 o 
   9   9   6        5.69        3.50      1.01 o 
  10   9   6       19.56       18.25      1.80 o 
  11   9   6       10.89        7.79      1.67 o 
  12   9   6       12.38       13.10      2.09 o 
  -5  10   6        0.60        0.90      1.32 o 
  -4  10   6       12.68       12.86      1.90 o 
  -3  10   6        1.66        1.29      1.60 o 
  -2  10   6        8.64       10.49      3.09 o 
  -1  10   6        0.66        0.50      0.90 o 
   0  10   6        8.46        7.31      1.27 o 
   1  10   6       11.64       10.40      1.38 o 
   2  10   6        0.01       -0.49      0.82 o 
   3  10   6        0.10       -0.45      0.85 o 
   4  10   6        0.00        0.07      0.89 o 
   5  10   6        6.73        7.75      2.11 o 
   6  10   6        1.67        1.32      1.44 o 
   7  10   6       14.22       12.42      1.96 o 
   8  10   6        2.02        1.87      1.30 o 
   9  10   6       34.44       44.65      2.55 o 
  10  10   6        0.01        0.77      0.97 o 
  11  10   6        1.88        1.68      1.12 o 
  -3  11   6        0.35        1.55      1.26 o 
  -2  11   6        1.57        1.10      1.63 o 
  -1  11   6        2.45        5.34      1.87 o 
   0  11   6       36.96       38.58      4.57 o 
   1  11   6        1.48        2.70      1.04 o 
   2  11   6        6.55        7.95      1.63 o 
   3  11   6        0.29       -0.79      0.86 o 
   4  11   6        4.77        4.57      1.41 o 
   5  11   6        2.17        1.72      1.18 o 
   6  11   6       28.96       33.26      2.98 o 
   7  11   6        1.14       -0.95      0.95 o 
   8  11   6        1.53        5.71      1.65 o 
   9  11   6       16.97       13.11      2.81 o 
  10  11   6        1.01        2.15      1.12 o 
  -1  12   6        2.77        4.16      1.38 o 
   0  12   6       21.31       25.72      2.51 o 
   1  12   6        3.51        4.42      1.28 o 
   2  12   6        6.95        6.81      1.35 o 
   3  12   6        3.48        2.16      1.38 o 
   4  12   6        6.79        4.90      1.54 o 
   5  12   6       67.09       69.58      3.78 o 
   6  12   6        2.82        0.15      1.76 o 
   7  12   6        1.28        0.43      1.22 o 
   8  12   6        0.02       -0.66      1.16 o 
   9  12   6       22.17       20.48      6.10 o 
   1  13   6        0.14       -0.09      1.07 o 
   2  13   6        5.17        5.62      1.38 o 
   3  13   6        0.00        0.73      1.02 o 
   4  13   6        0.90        1.08      1.29 o 
   5  13   6        0.59        3.23      1.48 o 
   6  13   6        0.18        0.85      1.67 o 
   7  13   6        0.44        0.17      1.25 o 
  -7 -12   7        3.31        5.28      1.82 o 
  -6 -12   7        0.68        0.05      1.13 o 
  -5 -12   7        1.54        2.07      1.10 o 
  -9 -11   7        0.23        0.45      1.33 o 
  -8 -11   7        1.95        1.32      1.52 o 
  -7 -11   7        7.32        6.42      1.55 o 
  -6 -11   7        0.02       -0.63      0.92 o 
  -5 -11   7       31.53       35.95      2.65 o 
  -4 -11   7       13.85       18.98      1.79 o 
   0 -11   7       13.38       11.02      1.35 o 
   1 -11   7        4.54        4.23      1.27 o 
 -10 -10   7        0.19        0.50      1.44 o 
  -9 -10   7        2.86        0.85      1.39 o 
  -8 -10   7        1.54        1.04      1.47 o 
  -7 -10   7        0.14        2.07      1.12 o 
  -6 -10   7        9.13        9.48      1.55 o 
  -5 -10   7       13.91       15.39      1.67 o 
  -4 -10   7       42.87       42.33      2.49 o 
   0 -10   7        0.78        0.19      0.76 o 
   1 -10   7        2.26        1.28      0.98 o 
   2 -10   7        8.23        7.98      2.49 o 
   3 -10   7        3.23        0.80      1.11 o 
 -11  -9   7       10.05       10.73      2.65 o 
 -10  -9   7        0.03        2.32      1.47 o 
  -9  -9   7        0.97        0.60      1.56 o 
  -8  -9   7       18.30       19.61      2.36 o 
  -7  -9   7        5.71        4.89      1.34 o 
  -6  -9   7        6.50        8.88      1.49 o 
  -5  -9   7       14.39       14.85      1.65 o 
  -4  -9   7        3.94        5.13      1.02 o 
  -3  -9   7        4.97        3.79      0.76 o 
   0  -9   7       14.33       15.32      1.44 o 
   1  -9   7        0.02       -0.17      3.37 o 
   2  -9   7        3.59        1.62      0.90 o 
   3  -9   7        3.47        3.85      1.20 o 
   4  -9   7        3.36        5.34      2.45 o 
   5  -9   7        2.09        1.52      1.29 o 
 -11  -8   7       14.48       17.31      2.76 o 
 -10  -8   7        0.25        1.00      1.75 o 
  -9  -8   7        7.80       10.87      3.21 o 
  -8  -8   7        3.86        3.55      1.40 o 
  -7  -8   7        9.85       10.40      1.74 o 
  -6  -8   7       13.05       13.33      1.72 o 
  -5  -8   7      113.21      120.77      4.29 o 
  -4  -8   7       42.59       38.41      2.12 o 
  -3  -8   7        0.10        1.08      0.59 o 
  -2  -8   7       44.26       45.74      1.94 o 
  -1  -8   7        1.14        2.11      0.67 o 
   0  -8   7       17.71       17.31      1.32 o 
   1  -8   7        6.87        7.82      1.22 o 
   2  -8   7        0.29        0.84      0.69 o 
   3  -8   7        7.82        9.42      1.83 o 
   4  -8   7        2.83        4.64      1.24 o 
   5  -8   7        1.73        2.05      1.31 o 
   6  -8   7        0.21       -0.22      1.28 o 
 -12  -7   7        0.03        0.03      1.83 o 
 -11  -7   7       12.62       13.10      2.44 o 
 -10  -7   7       28.61       27.53      3.08 o 
  -9  -7   7        0.02       -0.94      0.94 o 
  -8  -7   7        2.69        2.36      1.13 o 
  -7  -7   7       10.33       10.70      3.37 o 
  -6  -7   7       32.86       31.87      5.32 o 
  -5  -7   7       98.89      105.62      7.59 o 
  -4  -7   7      132.68      129.95      4.22 o 
  -3  -7   7        8.38        9.93      1.11 o 
  -2  -7   7       55.58       47.81      1.99 o 
  -1  -7   7      183.06      187.99      3.71 o 
   0  -7   7        1.63        2.07      0.63 o 
   1  -7   7        1.49        2.06      0.68 o 
   2  -7   7       50.18       49.37      2.02 o 
   3  -7   7        2.27        4.28      0.90 o 
   4  -7   7       39.87       38.71      2.56 o 
   5  -7   7        0.34        1.47      1.14 o 
   6  -7   7        1.76        2.79      1.36 o 
   7  -7   7       11.49       10.29      2.01 o 
 -12  -6   7       19.29       25.86      6.06 o 
 -11  -6   7       16.90       17.76      2.71 o 
 -10  -6   7        3.04        5.11      1.70 o 
  -9  -6   7        2.49        3.77      1.45 o 
  -8  -6   7       18.10       22.26      2.46 o 
  -7  -6   7       19.85       19.11      2.19 o 
  -6  -6   7       93.50       97.14      3.98 o 
  -5  -6   7       39.03       33.26      3.48 o 
  -4  -6   7        8.12        5.33      0.98 o 
  -3  -6   7       15.91       15.11      1.33 o 
  -2  -6   7      457.84      461.73     10.75 o 
  -1  -6   7       21.42       22.59      1.00 o 
   0  -6   7      224.56      243.92      5.18 o 
   1  -6   7        3.55        3.46      0.71 o 
   2  -6   7        1.39        1.39      0.65 o 
   3  -6   7        0.02        0.64      0.68 o 
   4  -6   7        3.32        4.19      1.11 o 
   5  -6   7        5.83        5.01      1.35 o 
   6  -6   7        2.96        1.99      1.30 o 
   7  -6   7        6.09        6.66      2.95 o 
   8  -6   7        2.90        4.71      1.86 o 
 -12  -5   7        0.08       -1.67      1.84 o 
 -11  -5   7        7.17        6.39      1.99 o 
 -10  -5   7       20.49       20.09      2.65 o 
  -9  -5   7       27.46       23.78      2.68 o 
  -8  -5   7       14.38        9.88      1.81 o 
  -7  -5   7       36.56       38.44      2.96 o 
  -6  -5   7      217.27      229.19      6.88 o 
  -5  -5   7      240.06      232.75      6.69 o 
  -4  -5   7       37.82       38.08      2.12 o 
  -3  -5   7       11.22       11.28      1.18 o 
  -2  -5   7      158.54      157.47      4.43 o 
  -1  -5   7       17.31       14.60      0.89 o 
   0  -5   7       27.48       29.92      1.18 o 
   1  -5   7       96.82      103.45      2.78 o 
   2  -5   7       39.16       37.66      1.68 o 
   3  -5   7       72.99       62.02      2.27 o 
   4  -5   7       38.81       34.10      1.89 o 
   5  -5   7       13.87       15.34      1.52 o 
   6  -5   7        1.42        4.50      1.44 o 
   7  -5   7       13.99       19.16      2.74 o 
   8  -5   7        1.10        3.46      2.27 o 
   9  -5   7        9.70        7.67      3.44 o 
 -12  -4   7        3.38        3.28      2.37 o 
 -11  -4   7        7.86        8.28      2.95 o 
 -10  -4   7        3.14        2.75      1.39 o 
  -9  -4   7       40.85       39.84      3.37 o 
  -8  -4   7        3.67        3.01      1.31 o 
  -7  -4   7       36.06       35.68      6.52 o 
  -6  -4   7       17.79       17.19      1.88 o 
  -5  -4   7       71.51       72.91      3.11 o 
  -3  -4   7        3.07        2.53      1.25 o 
  -2  -4   7      119.08      128.16      2.90 o 
  -1  -4   7       61.65       75.20      1.81 o 
   0  -4   7        0.42        0.52      0.39 o 
   1  -4   7       39.23       41.02      1.58 o 
   2  -4   7        4.75        4.19      0.74 o 
   3  -4   7       64.76       64.03      2.24 o 
   4  -4   7       12.15        6.58      1.01 o 
   5  -4   7       18.35       19.41      1.61 o 
   6  -4   7        2.15        2.40      0.94 o 
   7  -4   7        1.20        1.52      0.97 o 
   8  -4   7       11.51        9.89      2.01 o 
   9  -4   7        8.02        4.41      1.87 o 
 -12  -3   7        2.90        4.85      1.46 o 
 -11  -3   7        5.52        5.57      2.42 o 
 -10  -3   7        3.93        4.55      1.63 o 
  -9  -3   7        0.05        0.24      1.09 o 
  -8  -3   7        0.17        0.51      1.07 o 
  -7  -3   7      175.35      169.09      5.87 o 
  -6  -3   7      328.56      313.83      8.67 o 
  -5  -3   7       54.01       54.52      2.66 o 
  -4  -3   7        0.04        1.35      2.18 o 
  -3  -3   7      119.63      116.20      7.45 o 
  -2  -3   7       21.27       22.87      3.58 o 
  -1  -3   7       23.32       30.05      1.47 o 
   0  -3   7      153.85      181.41      4.52 o 
   1  -3   7      434.92      447.08      8.46 o 
   2  -3   7        1.71        1.11      0.74 o 
   3  -3   7        5.71        4.79      0.82 o 
   4  -3   7      119.36       96.25      2.98 o 
   5  -3   7      134.07      133.65      3.79 o 
   6  -3   7        0.29        0.76      0.78 o 
   7  -3   7        0.33        0.77      0.92 o 
   8  -3   7        0.03        0.61      0.97 o 
   9  -3   7        0.01        1.23      1.63 o 
  10  -3   7        2.86        4.43      1.50 o 
 -12  -2   7        0.07        1.79      1.30 o 
 -11  -2   7        0.64       -1.00      1.00 o 
 -10  -2   7       31.20       34.73      4.90 o 
  -9  -2   7       12.13        9.26      1.77 o 
  -8  -2   7       16.19       10.50      1.80 o 
  -7  -2   7        0.00        0.90      2.26 o 
  -6  -2   7       79.42       72.24      3.34 o 
  -5  -2   7      109.29      108.67      3.95 o 
  -4  -2   7        1.31        0.16      0.91 o 
  -3  -2   7       72.26       98.98      3.36 o 
  -2  -2   7      103.33      128.08      3.18 o 
  -1  -2   7        8.22        7.97      0.52 o 
   0  -2   7      248.43      276.58      6.42 o 
   1  -2   7      103.24      120.20      2.45 o 
   2  -2   7       48.58       48.29      1.73 o 
   3  -2   7       90.45       96.66      2.75 o 
   4  -2   7      299.25      279.40      6.03 o 
   5  -2   7       39.37       47.63      4.61 o 
   6  -2   7        1.48        2.46      0.94 o 
   7  -2   7        0.01        0.69      0.76 o 
   8  -2   7        0.66       -0.76      0.76 o 
   9  -2   7       24.85       31.70      2.55 o 
  10  -2   7        0.79        1.37      1.28 o 
 -12  -1   7        0.05        1.07      1.21 o 
 -11  -1   7        0.05        0.34      1.13 o 
 -10  -1   7        0.83        1.86      0.84 o 
  -9  -1   7        0.03       -0.82      0.82 o 
  -8  -1   7       21.53       19.65      1.49 o 
  -7  -1   7      127.26      114.43      3.16 o 
  -6  -1   7      111.52      105.75      3.36 o 
  -5  -1   7       20.48       27.02      1.47 o 
  -4  -1   7      198.99      237.20      4.69 o 
  -3  -1   7      244.97      237.01      6.56 o 
  -2  -1   7      287.14      334.04      6.64 o 
  -1  -1   7      150.00      181.51      3.29 o 
   0  -1   7      167.13      172.41      3.04 o 
   1  -1   7      631.75      686.28     10.30 o 
   2  -1   7       96.27       95.77      1.93 o 
   3  -1   7       25.88       23.98      1.15 o 
   4  -1   7       51.93       56.41      2.11 o 
   5  -1   7      159.06      157.70      3.41 o 
   6  -1   7       19.91       15.75      1.61 o 
   7  -1   7       28.61       34.11      2.01 o 
   8  -1   7        4.07        2.91      0.91 o 
   9  -1   7       20.97       18.21      2.03 o 
  10  -1   7        2.13        0.88      0.96 o 
  11  -1   7        1.76        2.57      1.86 o 
 -11   0   7        0.43        3.90      1.11 o 
 -10   0   7        1.04        1.22      0.88 o 
  -9   0   7       21.17       15.63      2.11 o 
  -8   0   7        4.99        4.41      1.23 o 
  -7   0   7      148.09      147.70      4.57 o 
  -6   0   7       76.52       71.24      2.43 o 
  -4   0   7        0.17       -0.07      0.41 o 
  -3   0   7      373.87      426.56      6.07 o 
  -2   0   7       62.01       62.92      1.11 o 
  -1   0   7       54.08       61.43      1.23 o 
   0   0   7     1765.41     1731.32     20.24 o 
   1   0   7      242.88      253.96      3.84 o 
   2   0   7      231.06      207.44      3.28 o 
   3   0   7        9.20       10.12      0.79 o 
   4   0   7        4.51        5.00      0.68 o 
   5   0   7      274.69      263.83      4.90 o 
   6   0   7      727.99      769.17     12.22 o 
   7   0   7       15.53       18.33      1.37 o 
   8   0   7        6.42        6.17      1.06 o 
   9   0   7        1.29        2.36      0.87 o 
  10   0   7        3.76        4.26      1.31 o 
  11   0   7        0.11        2.18      1.22 o 
 -11   1   7        5.29        2.98      1.24 o 
 -10   1   7       13.27       14.88      2.44 o 
  -9   1   7        1.59        4.05      1.21 o 
  -8   1   7        3.31        0.39      0.78 o 
  -7   1   7       19.87       20.22      2.78 o 
  -6   1   7        7.99        5.77      0.98 o 
  -5   1   7       55.81       49.11      1.94 o 
  -4   1   7      666.41      724.32     15.46 o 
  -3   1   7      297.64      269.99      3.78 o 
  -2   1   7       59.52       73.51      1.38 o 
  -1   1   7        3.90        5.39      0.47 o 
   0   1   7      588.73      592.96      8.13 o 
   1   1   7      387.58      450.20      6.21 o 
   2   1   7       29.14       31.63      0.85 o 
   3   1   7      309.39      280.57      3.83 o 
   4   1   7       75.77       65.50      1.66 o 
   5   1   7       55.45       50.62      1.81 o 
   6   1   7      251.56      255.89      4.18 o 
   7   1   7        0.05       -0.44      0.44 o 
   8   1   7       13.16       15.12      1.52 o 
   9   1   7        0.73        0.38      1.43 o 
  10   1   7        2.40        2.40      1.15 o 
  11   1   7        0.10       -0.88      1.09 o 
  12   1   7        0.25        0.43      1.22 o 
 -11   2   7        0.21       -0.68      1.43 o 
 -10   2   7        3.08        4.15      1.58 o 
  -9   2   7       12.03       11.05      1.24 o 
  -8   2   7      148.30      155.74      4.72 o 
  -7   2   7      139.49      134.77      3.09 o 
  -6   2   7       15.13       16.66      1.36 o 
  -5   2   7       70.15       88.65      2.67 o 
  -4   2   7       34.35       29.04      1.71 o 
  -3   2   7       65.07       53.19      2.28 o 
  -2   2   7      254.30      251.91      5.16 o 
  -1   2   7        0.29       -0.08      0.24 o 
   0   2   7      389.94      382.61      5.53 o 
   1   2   7       45.06       30.79      0.87 o 
   2   2   7       36.68       39.69      0.92 o 
   3   2   7      255.01      320.51      4.36 o 
   4   2   7      558.87      537.09      6.85 o 
   5   2   7       10.07        9.20      0.78 o 
   6   2   7      166.01      157.82      2.96 o 
   7   2   7      144.21      135.05      2.79 o 
   8   2   7        4.79        2.19      0.75 o 
   9   2   7       20.68       17.52      1.47 o 
  10   2   7        7.55        9.11      1.60 o 
  11   2   7       38.69       44.53      2.76 o 
  12   2   7        0.38       -0.25      1.24 o 
 -10   3   7        1.95        1.51      1.67 o 
  -9   3   7        3.84        4.80      1.55 o 
  -8   3   7       13.66       12.64      2.81 o 
  -7   3   7        0.37        1.54      0.64 o 
  -6   3   7       27.44       26.94      1.33 o 
  -5   3   7       21.52       22.43      1.56 o 
  -4   3   7       65.62       74.02      2.08 o 
  -3   3   7        1.36        0.42      0.37 o 
  -2   3   7       82.17       83.63      1.81 o 
  -1   3   7      397.40      426.02      6.17 o 
   0   3   7       18.89       20.45      0.83 o 
   1   3   7       12.79       11.17      0.63 o 
   2   3   7      300.83      288.92      4.44 o 
   3   3   7      452.54      452.90     10.16 o 
   4   3   7       32.12       35.75      1.40 o 
   5   3   7      117.51      111.55      3.81 o 
   6   3   7        5.97        5.49      0.66 o 
   7   3   7        4.70        4.45      0.74 o 
   8   3   7       17.87       15.90      1.17 o 
   9   3   7        0.19       -0.66      0.66 o 
  10   3   7        0.04       -0.54      0.66 o 
  11   3   7       11.47       14.26      1.27 o 
  12   3   7       23.85       31.75      3.72 o 
 -10   4   7        0.08       -1.15      2.10 o 
  -9   4   7       13.36       15.84      2.18 o 
  -8   4   7       32.15       33.24      2.26 o 
  -7   4   7       16.68       14.40      1.57 o 
  -6   4   7        0.18        0.79      0.89 o 
  -5   4   7        7.54       13.31      0.86 o 
  -4   4   7        6.73        7.54      0.69 o 
  -3   4   7       25.22       28.38      1.42 o 
  -2   4   7      118.28      122.89      4.55 o 
  -1   4   7      537.47      602.40      9.48 o 
   0   4   7      190.95      200.81      3.07 o 
   1   4   7        0.02        0.43      0.31 o 
   2   4   7      110.47      103.19      1.94 o 
   3   4   7      844.45      904.53     14.04 o 
   4   4   7        0.39        0.33      0.47 o 
   5   4   7       77.89       89.57      2.31 o 
   6   4   7       72.40       76.77      1.89 o 
   7   4   7       22.37       19.44      1.20 o 
   8   4   7        1.98        0.90      0.62 o 
   9   4   7       12.90       13.98      1.16 o 
  10   4   7        9.75        9.30      1.06 o 
  11   4   7       13.56       16.38      1.71 o 
  12   4   7       39.33       50.98      2.17 o 
  -9   5   7        3.00        4.22      1.73 o 
  -8   5   7        3.85        3.74      1.35 o 
  -7   5   7        3.84        3.65      1.17 o 
  -6   5   7        0.31       -0.80      0.80 o 
  -5   5   7       15.96       16.46      1.33 o 
  -4   5   7       22.99       23.40      1.45 o 
  -3   5   7        1.16        1.71      0.83 o 
  -2   5   7      277.30      307.63      6.47 o 
  -1   5   7      101.07      106.78      2.56 o 
   0   5   7       17.02       17.68      0.91 o 
   1   5   7        2.07        2.33      0.48 o 
   2   5   7      547.17      584.02      8.36 o 
   3   5   7       13.04       15.68      1.26 o 
   4   5   7      122.57      116.64      2.69 o 
   5   5   7       36.68       39.29      1.86 o 
   6   5   7      123.39      122.82      3.37 o 
   7   5   7       27.35       18.03      1.43 o 
   8   5   7        2.65        0.20      0.82 o 
   9   5   7        4.19        5.45      1.23 o 
  10   5   7       17.19       21.53      1.42 o 
  11   5   7        3.99        3.00      1.29 o 
  12   5   7        0.62        0.78      0.86 o 
  -8   6   7        6.93        8.50      1.56 o 
  -7   6   7        0.29       -0.23      1.04 o 
  -6   6   7        4.62        5.13      1.21 o 
  -5   6   7        2.00        3.24      0.90 o 
  -4   6   7        1.55        1.51      0.74 o 
  -3   6   7       13.00       15.26      1.22 o 
  -2   6   7        0.82        1.18      0.64 o 
  -1   6   7      225.56      214.64      4.94 o 
   0   6   7       79.41       71.67      2.07 o 
   1   6   7       40.23       42.56      1.36 o 
   2   6   7        9.64        9.24      0.74 o 
   3   6   7        7.00        6.66      0.73 o 
   4   6   7        0.70        1.24      0.58 o 
   5   6   7        4.11        4.29      0.79 o 
   6   6   7       82.90       67.47      2.66 o 
   7   6   7       15.77       12.03      1.36 o 
   8   6   7        5.25        1.48      2.23 o 
   9   6   7        2.66        2.11      1.00 o 
  10   6   7        4.04        4.17      1.23 o 
  11   6   7        1.74        3.33      1.39 o 
  12   6   7        8.17        8.10      1.49 o 
  -8   7   7        7.55        7.23      1.61 o 
  -7   7   7        4.49        4.31      1.43 o 
  -6   7   7        0.48        0.34      1.38 o 
  -5   7   7        4.77        2.39      0.91 o 
  -4   7   7        5.29        5.13      1.09 o 
  -3   7   7        9.48        6.51      0.96 o 
  -2   7   7       28.72       33.11      2.11 o 
  -1   7   7       15.96       13.53      1.29 o 
   0   7   7       28.23       34.96      2.32 o 
   1   7   7      122.23      133.05      3.10 o 
   2   7   7       47.03       49.36      1.77 o 
   3   7   7       96.84       98.01      2.49 o 
   4   7   7      174.44      175.60      4.26 o 
   5   7   7       28.03       25.80      1.63 o 
   6   7   7       76.05       71.00      2.54 o 
   7   7   7       50.91       48.50      2.30 o 
   8   7   7        0.31        0.79      0.74 o 
   9   7   7       13.18       15.64      4.35 o 
  10   7   7        4.39        3.76      1.21 o 
  11   7   7        0.05       -0.27      0.99 o 
  12   7   7       81.93       96.16      4.38 o 
  -7   8   7        0.24       -0.14      1.64 o 
  -6   8   7       43.58       53.78      3.31 o 
  -5   8   7        1.79        1.35      1.07 o 
  -4   8   7        9.84       12.72      1.37 o 
  -3   8   7       30.15       36.36      2.12 o 
  -2   8   7        1.03        0.02      0.84 o 
  -1   8   7        2.04        1.44      0.80 o 
   0   8   7        1.96        1.45      0.66 o 
   1   8   7        6.86        6.43      0.88 o 
   2   8   7       21.44       19.70      1.33 o 
   3   8   7      170.64      174.31      3.72 o 
   4   8   7       53.88       49.40      3.44 o 
   5   8   7       25.88       26.38      2.36 o 
   6   8   7        9.53        9.81      2.43 o 
   7   8   7       13.68       11.71      1.30 o 
   8   8   7       15.37       11.62      1.32 o 
   9   8   7        0.06        0.95      0.82 o 
  10   8   7        0.13        1.14      1.04 o 
  11   8   7        0.28        0.62      1.10 o 
  12   8   7        4.11        4.23      1.50 o 
  -6   9   7        8.81       10.17      5.37 o 
  -5   9   7        0.90       -0.29      1.19 o 
  -4   9   7        0.00       -0.99      0.99 o 
  -3   9   7        6.19        5.96      1.40 o 
  -2   9   7       17.14       15.58      1.82 o 
  -1   9   7        3.04        3.70      2.03 o 
   0   9   7        7.66        8.29      1.28 o 
   1   9   7        2.25        0.73      0.92 o 
   2   9   7        1.19        0.62      1.01 o 
   3   9   7        0.98        1.05      0.98 o 
   4   9   7       16.63       17.70      2.09 o 
   5   9   7       20.72       17.23      1.70 o 
   6   9   7        3.69        1.79      0.96 o 
   7   9   7        9.63       10.93      1.31 o 
   8   9   7       13.07        9.54      1.32 o 
   9   9   7       10.17       10.98      1.44 o 
  10   9   7        1.55        0.98      1.04 o 
  11   9   7        5.98        8.45      1.68 o 
  -4  10   7        2.84        4.20      1.43 o 
  -3  10   7        2.25        4.41      1.57 o 
  -2  10   7        3.36        3.79      1.23 o 
  -1  10   7        1.14        0.47      0.95 o 
   0  10   7       19.28       16.81      2.33 o 
   1  10   7       12.77       12.75      1.57 o 
   2  10   7        1.45        0.29      0.84 o 
   3  10   7       19.80       18.87      2.17 o 
   4  10   7        0.52        0.54      1.90 o 
   5  10   7        7.71        6.67      1.57 o 
   6  10   7        1.48        1.58      1.15 o 
   7  10   7        0.15       -0.70      0.70 o 
   8  10   7        0.87        0.36      0.84 o 
   9  10   7       16.40       17.92      3.03 o 
  10  10   7       10.73       13.05      1.64 o 
  11  10   7        9.79        8.60      1.72 o 
  -3  11   7        3.75        3.54      1.38 o 
  -2  11   7        1.77        2.24      1.28 o 
  -1  11   7        0.62        1.92      1.14 o 
   0  11   7        8.12        7.34      2.02 o 
   1  11   7       19.98       23.09      2.09 o 
   2  11   7        0.54        0.48      0.90 o 
   3  11   7        0.92        1.46      1.14 o 
   4  11   7        0.62        0.15      1.08 o 
   5  11   7        1.40        0.56      1.15 o 
   6  11   7        0.52        1.34      1.18 o 
   7  11   7        0.99        0.22      1.13 o 
   8  11   7        1.13        0.86      1.34 o 
   9  11   7       19.34       18.04      2.08 o 
  10  11   7       13.76       16.47      1.87 o 
  -1  12   7        0.03        0.95      1.22 o 
   0  12   7       15.32       14.74      2.04 o 
   1  12   7        0.15       -0.82      0.98 o 
   2  12   7        0.40       -0.60      0.91 o 
   3  12   7        0.84       -0.16      0.93 o 
   4  12   7        5.62        7.14      1.77 o 
   5  12   7       10.91        9.49      1.88 o 
   6  12   7        0.02       -1.00      1.01 o 
   7  12   7        0.07       -0.99      1.25 o 
   8  12   7        3.51        2.27      1.47 o 
   9  12   7        1.54        2.57      1.58 o 
   2  13   7        0.56       -0.18      1.14 o 
   3  13   7        3.27        4.06      1.31 o 
   4  13   7        8.23        8.77      1.96 o 
   5  13   7       16.46       19.82      2.55 o 
   6  13   7        0.03       -0.65      1.24 o 
   7  13   7        0.04        0.40      2.06 o 
  -5 -12   8        1.63        3.03      1.24 o 
  -4 -12   8        5.48        6.64      1.29 o 
  -8 -11   8        3.68        1.50      1.30 o 
  -7 -11   8        0.41        1.45      1.20 o 
  -6 -11   8        0.40        0.56      1.01 o 
  -5 -11   8        7.35        5.64      1.48 o 
  -4 -11   8       15.79       17.87      1.84 o 
   0 -11   8        0.20        1.25      0.87 o 
  -9 -10   8        2.81        3.02      2.12 o 
  -8 -10   8        0.39        0.86      1.48 o 
  -7 -10   8        9.57        9.70      3.65 o 
  -6 -10   8        2.50        3.76      1.23 o 
  -5 -10   8       47.16       41.08      2.51 o 
  -4 -10   8        4.76        5.73      1.14 o 
  -3 -10   8       34.22       34.91      2.09 o 
  -2 -10   8       13.05       14.30      1.37 o 
  -1 -10   8        0.15       -0.28      0.67 o 
   0 -10   8        6.85        5.72      1.20 o 
   1 -10   8        0.19       -0.10      0.89 o 
   2 -10   8        1.56        1.34      1.19 o 
 -10  -9   8        0.65        1.63      2.46 o 
  -9  -9   8        5.52        4.71      1.68 o 
  -8  -9   8       17.03       17.21      2.33 o 
  -7  -9   8        2.34        1.04      1.07 o 
  -6  -9   8       14.10       14.62      1.86 o 
  -5  -9   8        0.02        1.21      0.91 o 
  -4  -9   8        3.75        3.86      0.98 o 
  -3  -9   8        0.13       -0.15      0.63 o 
  -2  -9   8        2.28        1.80      0.76 o 
  -1  -9   8        0.60        1.05      0.70 o 
   0  -9   8        2.54        2.46      0.94 o 
   1  -9   8        1.73        2.96      1.09 o 
   2  -9   8       20.71       20.93      2.38 o 
   3  -9   8        0.06        0.16      1.23 o 
   4  -9   8        0.75        2.94      1.30 o 
 -11  -8   8        9.44       11.48      2.39 o 
 -10  -8   8        0.03       -0.26      1.69 o 
  -9  -8   8        0.72        0.41      1.43 o 
  -8  -8   8        1.19       -0.05      1.03 o 
  -7  -8   8        4.25        3.70      1.31 o 
  -6  -8   8       82.67       80.09      3.69 o 
  -5  -8   8       68.99       67.90      3.14 o 
  -4  -8   8       76.31       70.93      3.77 o 
  -3  -8   8        5.44        7.28      1.04 o 
  -2  -8   8       17.82       17.57      1.41 o 
  -1  -8   8        2.19        2.46      0.85 o 
   0  -8   8        6.63        8.66      1.31 o 
   1  -8   8        5.54        6.95      1.13 o 
   2  -8   8        2.36        2.11      1.14 o 
   3  -8   8       12.61       15.96      1.94 o 
   4  -8   8        1.98        3.43      1.25 o 
   5  -8   8        1.06       -0.15      1.20 o 
 -11  -7   8       32.27       30.14      3.44 o 
 -10  -7   8       24.94       26.36      3.08 o 
  -9  -7   8        3.14        4.74      1.56 o 
  -8  -7   8       11.88        9.64      3.23 o 
  -7  -7   8       10.54       12.94      1.86 o 
  -6  -7   8       60.75       58.91      6.26 o 
  -5  -7   8        3.31        3.66      1.08 o 
  -4  -7   8        2.94        2.26      0.88 o 
  -3  -7   8        8.18        7.04      1.06 o 
  -2  -7   8      234.27      232.79     12.33 o 
  -1  -7   8       45.69       42.18      2.38 o 
   0  -7   8        1.67        1.89      0.73 o 
   1  -7   8        8.68        8.73      1.45 o 
   2  -7   8        4.27        7.87      1.06 o 
   3  -7   8       19.20       25.24      1.81 o 
   4  -7   8        0.34        0.33      1.00 o 
   5  -7   8        2.20        4.50      1.41 o 
   6  -7   8        2.71        2.06      1.42 o 
 -12  -6   8       11.25       10.04      3.48 o 
 -11  -6   8       19.65       22.64      3.08 o 
 -10  -6   8        2.31        3.69      1.58 o 
  -9  -6   8       12.32       17.44      2.44 o 
  -8  -6   8       25.44       20.17      2.40 o 
  -7  -6   8        0.99        0.80      1.00 o 
  -6  -6   8       66.45       70.15      5.98 o 
  -5  -6   8       42.35       39.55      2.47 o 
  -4  -6   8       68.89       70.80      2.99 o 
  -3  -6   8        0.44       -0.36      0.59 o 
  -2  -6   8        0.57       -0.47      0.62 o 
  -1  -6   8       48.03       41.10      1.75 o 
   0  -6   8       57.48       56.99      2.41 o 
   1  -6   8       13.83       12.02      1.11 o 
   2  -6   8        8.82        8.61      1.08 o 
   3  -6   8        8.32        6.60      1.02 o 
   4  -6   8        0.81        0.71      0.78 o 
   5  -6   8        1.90        3.99      1.31 o 
   6  -6   8        0.09       -1.01      1.12 o 
   7  -6   8       12.00       19.24      2.52 o 
 -12  -5   8        0.01       -1.34      1.80 o 
 -11  -5   8        0.03        0.15      1.63 o 
 -10  -5   8       36.50       42.44      5.42 o 
  -9  -5   8       13.12       11.68      3.91 o 
  -8  -5   8        2.86        1.89      1.21 o 
  -7  -5   8      187.47      201.38      6.65 o 
  -6  -5   8       47.15       40.50      3.80 o 
  -5  -5   8       17.99       20.52      1.97 o 
  -4  -5   8        0.23        0.49      0.69 o 
  -3  -5   8       35.72       27.85      1.79 o 
  -2  -5   8       27.67       27.71      1.89 o 
  -1  -5   8      181.77      175.46      4.15 o 
   0  -5   8       54.34       55.57      2.88 o 
   1  -5   8        0.59        0.13      0.56 o 
   2  -5   8       69.12       69.38      2.38 o 
   3  -5   8       25.45       30.57      2.97 o 
   4  -5   8        2.22        0.99      0.79 o 
   5  -5   8        7.95        6.33      1.88 o 
   6  -5   8        2.52        2.46      1.02 o 
   7  -5   8        4.95        3.80      1.58 o 
   8  -5   8        5.19        2.39      1.65 o 
 -12  -4   8        0.68       -0.21      2.05 o 
 -11  -4   8       19.88       18.83      4.01 o 
 -10  -4   8        2.09        2.27      1.47 o 
  -9  -4   8       15.16       16.53      2.32 o 
  -8  -4   8        8.86       10.45      1.78 o 
  -7  -4   8        4.43        9.06      1.65 o 
  -6  -4   8       17.53       17.23      2.00 o 
  -5  -4   8       30.52       44.14      5.07 o 
  -4  -4   8       96.95       92.05      3.46 o 
  -3  -4   8        0.68        0.73      0.53 o 
  -2  -4   8       20.54        9.50      7.72 o 
  -1  -4   8       33.90       32.08      1.49 o 
   0  -4   8        2.50        2.45      0.50 o 
   1  -4   8        4.44        3.56      0.70 o 
   2  -4   8        1.12        0.04      0.55 o 
   3  -4   8        5.99        7.79      1.02 o 
   4  -4   8      111.47      117.53      3.50 o 
   5  -4   8       17.28       10.32      1.30 o 
   6  -4   8        2.70       -0.82      1.24 o 
   7  -4   8        1.03        0.98      1.01 o 
   8  -4   8        0.04        1.56      1.51 o 
   9  -4   8        1.28        1.42      1.60 o 
 -12  -3   8        0.04       -0.94      1.61 o 
 -11  -3   8        5.66        9.27      3.02 o 
 -10  -3   8        1.59       -1.38      1.38 o 
  -9  -3   8        5.01        4.32      1.51 o 
  -8  -3   8       50.99       61.11      3.95 o 
  -7  -3   8      145.37      154.38      5.58 o 
  -6  -3   8        4.89        3.74      1.74 o 
  -5  -3   8      557.13      568.55     13.77 o 
  -4  -3   8        0.23        0.38      0.75 o 
  -3  -3   8        1.17        0.75      0.65 o 
  -2  -3   8      171.54       93.40      4.94 o 
   0  -3   8       22.34       25.95      2.63 o 
   1  -3   8        9.56       13.28      1.39 o 
   2  -3   8      132.00      138.24      4.25 o 
   3  -3   8        6.73        7.06      1.01 o 
   4  -3   8      136.27      128.73      3.64 o 
   5  -3   8       27.28       20.31      1.94 o 
   6  -3   8        1.94        0.71      1.37 o 
   7  -3   8        3.72        1.06      1.26 o 
   8  -3   8       22.39       22.27      2.14 o 
   9  -3   8       16.38       16.13      2.59 o 
 -12  -2   8        0.45       -0.62      1.39 o 
 -11  -2   8        0.06       -0.88      0.88 o 
 -10  -2   8        3.90        3.11      2.42 o 
  -9  -2   8        2.83       -0.84      1.48 o 
  -8  -2   8        8.53        2.50      1.64 o 
  -7  -2   8        9.43        6.24      1.49 o 
  -6  -2   8        2.85        0.89      1.00 o 
  -5  -2   8      206.45      184.54      5.79 o 
  -4  -2   8      128.92      128.76     11.75 o 
  -3  -2   8       65.63       57.13      2.08 o 
  -2  -2   8      219.40      233.33      4.20 o 
  -1  -2   8       44.92       45.58      1.36 o 
   0  -2   8      330.79      349.52      5.60 o 
   1  -2   8        2.06        0.18      0.59 o 
   2  -2   8       14.10       17.52      1.28 o 
   3  -2   8       29.59       27.67      2.03 o 
   4  -2   8        0.27        0.61      0.69 o 
   5  -2   8       21.17       21.50      1.69 o 
   6  -2   8       42.16       43.83      2.48 o 
   7  -2   8        6.52        4.17      0.94 o 
   8  -2   8        0.24       -0.77      0.77 o 
   9  -2   8        1.46        0.70      0.95 o 
  10  -2   8        0.16        0.07      2.06 o 
 -11  -1   8        6.27        5.85      1.51 o 
 -10  -1   8        7.28       10.17      2.92 o 
  -9  -1   8       30.87       22.01      3.83 o 
  -8  -1   8       34.47       34.26      4.33 o 
  -7  -1   8       18.14       17.68      1.84 o 
  -6  -1   8       81.52       85.64      2.43 o 
  -5  -1   8       20.34       14.12      1.82 o 
  -4  -1   8       27.64       27.79      2.15 o 
  -3  -1   8       33.80       25.38      1.55 o 
  -2  -1   8       18.13       17.27      1.36 o 
  -1  -1   8      162.99      176.20      3.33 o 
   0  -1   8       50.26       48.56      1.19 o 
   1  -1   8      195.53      202.44      7.12 o 
   2  -1   8       10.74        8.99      0.85 o 
   3  -1   8      150.83      144.66      3.04 o 
   4  -1   8       18.03       24.59      1.35 o 
   5  -1   8        4.73        6.77      0.92 o 
   6  -1   8       23.31       22.88      1.45 o 
   7  -1   8       36.65       35.30      1.88 o 
   8  -1   8        5.23        7.46      1.24 o 
   9  -1   8       32.63       39.28      2.21 o 
  10  -1   8        3.32        4.29      1.20 o 
  11  -1   8        0.54       -2.38      2.38 o 
 -11   0   8        8.80        8.41      2.67 o 
 -10   0   8        3.81        3.96      1.07 o 
  -9   0   8       24.21       23.89      2.05 o 
  -8   0   8       86.02       80.66      3.37 o 
  -7   0   8       21.94       15.46      1.59 o 
  -6   0   8        2.40        2.00      0.81 o 
  -5   0   8       44.59       44.63      1.86 o 
  -4   0   8      125.19      147.22      3.50 o 
  -3   0   8       23.11       30.82      1.50 o 
  -2   0   8        7.54        8.92      1.04 o 
  -1   0   8        2.71        3.31      0.33 o 
   0   0   8        5.51        7.29      0.54 o 
   1   0   8        9.79       13.11      0.79 o 
   2   0   8       41.78       31.79      2.07 o 
   3   0   8       27.19       34.81      2.36 o 
   4   0   8       20.24       16.99      1.25 o 
   5   0   8        0.27        0.53      0.90 o 
   6   0   8       31.02       25.50      1.53 o 
   7   0   8        1.41        0.67      0.72 o 
   8   0   8        0.35        0.29      0.75 o 
   9   0   8        1.31        1.89      0.94 o 
  10   0   8        2.50        3.62      1.33 o 
  11   0   8        9.52        7.54      1.62 o 
 -11   1   8        1.33        1.56      1.03 o 
 -10   1   8        1.15        0.25      0.87 o 
  -9   1   8        6.44        7.57      1.15 o 
  -8   1   8       31.57       30.24      2.34 o 
  -7   1   8       10.19       12.37      1.62 o 
  -6   1   8       67.27       63.44      2.80 o 
  -5   1   8        3.16        1.14      0.79 o 
  -4   1   8       35.55       41.54      3.96 o 
  -3   1   8        7.19        8.72      0.56 o 
  -2   1   8       18.43       19.33      0.83 o 
  -1   1   8       35.96       39.96      1.40 o 
   0   1   8        2.14        0.41      0.30 o 
   1   1   8      179.92      182.77      2.74 o 
   2   1   8       53.39       49.32      1.56 o 
   3   1   8       27.59       28.35      1.74 o 
   4   1   8      214.07      209.41      3.75 o 
   5   1   8      603.14      589.99      8.31 o 
   6   1   8      315.28      299.39      5.64 o 
   7   1   8       13.20       14.61      1.78 o 
   8   1   8       25.49       27.68      1.74 o 
   9   1   8       11.87       10.18      1.46 o 
  10   1   8        0.28        2.07      1.14 o 
  11   1   8        5.84        5.13      1.47 o 
 -10   2   8        0.04       -1.02      2.41 o 
  -9   2   8       17.38       18.27      1.52 o 
  -8   2   8       10.46        6.74      1.09 o 
  -7   2   8       12.26       12.74      1.71 o 
  -6   2   8       10.10       11.04      1.50 o 
  -5   2   8       22.23       24.38      1.91 o 
  -4   2   8      149.53      145.27      3.45 o 
  -3   2   8      230.82      245.16      4.04 o 
  -2   2   8       71.84       63.56      2.82 o 
  -1   2   8      105.67      107.85      2.10 o 
   0   2   8        3.05        3.08      0.40 o 
   1   2   8        0.06        1.13      0.33 o 
   2   2   8       50.05       61.87      1.38 o 
   3   2   8      482.59      466.00      6.09 o 
   4   2   8       25.96       28.58      1.12 o 
   5   2   8       78.48       70.34      1.75 o 
   6   2   8       12.95       10.63      1.06 o 
   7   2   8       27.59       25.88      1.23 o 
   8   2   8       12.79       17.81      1.16 o 
   9   2   8        3.51        2.05      1.04 o 
  10   2   8        1.74        1.11      1.07 o 
  11   2   8        0.08       -1.01      1.01 o 
 -10   3   8        0.01       -1.21      1.21 o 
  -9   3   8        0.38        1.58      1.35 o 
  -8   3   8        1.57        1.17      0.81 o 
  -7   3   8        0.01       -0.64      0.64 o 
  -6   3   8       36.18       38.64      2.01 o 
  -5   3   8       38.99       41.71      1.98 o 
  -4   3   8        4.93        4.76      0.75 o 
  -3   3   8       60.45       60.73      1.81 o 
  -2   3   8       41.44       46.74      1.48 o 
  -1   3   8       28.70       15.80      6.47 o 
   0   3   8       69.95       66.50      1.83 o 
   1   3   8       59.59       46.20      2.11 o 
   2   3   8       29.24       37.60      1.27 o 
   3   3   8      119.52      114.56      5.41 o 
   4   3   8      235.69      230.61      3.53 o 
   5   3   8       94.74       94.51      2.11 o 
   6   3   8       21.55       16.81      1.02 o 
   7   3   8       56.82       52.69      2.37 o 
   8   3   8        0.41        0.47      0.62 o 
   9   3   8        0.00       -0.34      0.64 o 
  10   3   8       33.41       36.56      1.73 o 
  11   3   8        4.77        8.08      1.50 o 
  12   3   8        0.10        1.65      1.76 o 
  -9   4   8        9.81        8.73      1.92 o 
  -8   4   8        0.19       -0.24      1.31 o 
  -7   4   8       32.48       31.42      2.57 o 
  -6   4   8        0.59        0.96      0.92 o 
  -5   4   8       17.79       19.29      1.15 o 
  -4   4   8        1.13        0.44      0.62 o 
  -3   4   8      142.47      145.29      3.24 o 
  -2   4   8      116.90      110.39      3.05 o 
  -1   4   8       38.12       33.39      1.30 o 
   0   4   8       35.85       35.01      1.19 o 
   1   4   8       11.30       12.38      0.84 o 
   2   4   8       53.12       57.63      1.41 o 
   3   4   8       20.89       28.24      1.17 o 
   4   4   8        9.47        8.11      0.72 o 
   5   4   8        8.44        9.06      0.88 o 
   6   4   8      341.02      310.34      5.55 o 
   7   4   8        1.72        0.03      0.56 o 
   8   4   8        1.05        0.93      0.64 o 
   9   4   8        6.04        6.08      0.92 o 
  10   4   8        2.96        3.19      0.87 o 
  11   4   8        4.60        3.95      0.96 o 
  12   4   8        3.95        3.96      1.31 o 
  -9   5   8        2.77        5.55      1.83 o 
  -8   5   8       10.63        8.12      3.02 o 
  -7   5   8        0.27       -0.03      1.25 o 
  -6   5   8        0.94        0.62      0.94 o 
  -5   5   8        0.03        0.15      0.70 o 
  -4   5   8       18.11       20.12      1.37 o 
  -3   5   8      109.76      122.20      3.02 o 
  -2   5   8        0.03        0.02      0.65 o 
  -1   5   8       22.94       20.66      1.48 o 
   0   5   8       94.02       96.33      2.11 o 
   1   5   8        5.57        5.79      0.63 o 
   2   5   8       54.52       55.80      1.54 o 
   3   5   8        7.32        5.97      0.73 o 
   4   5   8       83.09       82.42      2.24 o 
   5   5   8        1.75        1.02      0.57 o 
   6   5   8        6.79        8.78      1.03 o 
   7   5   8        2.60        1.08      0.72 o 
   8   5   8       37.81       40.31      2.13 o 
   9   5   8        3.84        2.78      0.89 o 
  10   5   8       47.53       48.96      3.18 o 
  11   5   8       19.76       21.96      2.37 o 
  12   5   8       16.09       21.64      1.97 o 
  -8   6   8        8.14        7.60      1.90 o 
  -7   6   8        9.46       14.80      1.75 o 
  -6   6   8        3.43        1.80      1.09 o 
  -5   6   8        0.03       -0.48      0.75 o 
  -4   6   8        0.41        1.05      0.73 o 
  -3   6   8        0.68        2.17      0.75 o 
  -2   6   8       20.26       22.39      1.42 o 
  -1   6   8        9.05        8.75      1.10 o 
   0   6   8        3.28        4.62      0.76 o 
   1   6   8       20.71       17.79      1.02 o 
   2   6   8       15.97       19.29      1.09 o 
   3   6   8       44.37       46.95      1.53 o 
   4   6   8       27.50       26.33      2.04 o 
   5   6   8        0.71        0.72      0.60 o 
   6   6   8       61.31       49.02      1.89 o 
   7   6   8      105.13       91.30      2.65 o 
   8   6   8        1.57        1.27      1.08 o 
   9   6   8        0.67        0.05      0.79 o 
  10   6   8       14.39       15.58      1.62 o 
  11   6   8        0.36        0.52      0.97 o 
  12   6   8        0.78       -0.38      1.08 o 
  -7   7   8        0.19        2.08      1.36 o 
  -6   7   8       10.53       15.97      1.91 o 
  -5   7   8        2.35        1.83      0.95 o 
  -4   7   8        0.23       -0.50      0.76 o 
  -3   7   8        2.90        3.32      0.98 o 
  -2   7   8       44.68       43.57      2.39 o 
  -1   7   8        0.01       -0.54      0.72 o 
   0   7   8        9.37       14.54      1.33 o 
   1   7   8        7.05        7.99      0.94 o 
   2   7   8       61.09       59.96      1.76 o 
   3   7   8        1.76        2.05      0.62 o 
   4   7   8       58.78       57.88      2.09 o 
   5   7   8        8.47        5.73      0.84 o 
   6   7   8       37.42       31.19      3.05 o 
   7   7   8        9.68        8.27      1.34 o 
   8   7   8        7.45        9.63      1.49 o 
   9   7   8       18.88       19.53      2.06 o 
  10   7   8       10.05        9.20      3.58 o 
  11   7   8       10.48        9.38      1.48 o 
  12   7   8       62.07       67.23      3.34 o 
  -6   8   8        1.45        1.61      1.28 o 
  -5   8   8        0.05        1.53      1.00 o 
  -4   8   8        0.50       -0.21      0.82 o 
  -3   8   8        4.47        3.63      1.48 o 
  -2   8   8        0.33       -0.50      0.67 o 
  -1   8   8       11.57       11.71      1.38 o 
   0   8   8        1.12        0.05      0.67 o 
   1   8   8       24.18       28.54      1.84 o 
   2   8   8       49.80       46.22      2.01 o 
   3   8   8      432.68      426.99      6.99 o 
   4   8   8        6.51        6.16      0.88 o 
   5   8   8        1.39        1.14      0.67 o 
   6   8   8       36.45       37.01      2.27 o 
   7   8   8       16.24       15.05      1.49 o 
   8   8   8        3.80        2.17      0.88 o 
   9   8   8       63.74       64.29      8.29 o 
  10   8   8        2.35        3.11      1.26 o 
  11   8   8       26.62       30.89      5.71 o 
  -5   9   8        1.29        1.35      1.06 o 
  -4   9   8        0.24       -0.59      0.91 o 
  -3   9   8        3.15        4.35      1.31 o 
  -2   9   8        2.83        2.10      1.13 o 
  -1   9   8        2.46        2.97      1.41 o 
   0   9   8       10.18        9.42      1.41 o 
   1   9   8       10.53       13.77      1.60 o 
   2   9   8       84.34       87.03      2.68 o 
   3   9   8       84.10       87.39      2.66 o 
   4   9   8        8.02        9.02      1.24 o 
   5   9   8      128.32      127.95      3.79 o 
   6   9   8       30.12       25.20      1.98 o 
   7   9   8       12.84       12.74      1.44 o 
   8   9   8        1.64        1.29      0.91 o 
   9   9   8        1.73        2.23      1.01 o 
  10   9   8       18.59       16.25      2.10 o 
  11   9   8        0.00        0.48      1.32 o 
  -4  10   8        1.00        1.17      1.22 o 
  -3  10   8        0.07        2.19      1.24 o 
  -2  10   8        3.74        3.35      1.31 o 
  -1  10   8        2.56        3.61      1.22 o 
   0  10   8        0.87        1.06      0.96 o 
   1  10   8        2.04        1.40      1.04 o 
   2  10   8        4.38        5.15      1.20 o 
   3  10   8       29.60       23.39      2.05 o 
   4  10   8        1.11        1.61      1.19 o 
   5  10   8        1.45        0.09      1.05 o 
   6  10   8        4.64        4.20      1.04 o 
   7  10   8       21.78       26.10      2.22 o 
   8  10   8       19.19       22.74      1.96 o 
   9  10   8        0.20        0.46      0.93 o 
  10  10   8       19.51       22.52      2.49 o 
  -2  11   8        0.64        1.79      1.25 o 
  -1  11   8        0.08        0.00      1.09 o 
   0  11   8        6.37        7.14      1.90 o 
   1  11   8       18.18       19.06      2.14 o 
   2  11   8        4.41        3.84      1.61 o 
   3  11   8        1.61        2.13      1.10 o 
   4  11   8       16.21       14.09      2.12 o 
   5  11   8        0.16        1.02      1.17 o 
   6  11   8        0.43        0.58      1.19 o 
   7  11   8        2.70        1.12      1.30 o 
   8  11   8       11.55       14.69      2.43 o 
   9  11   8        0.11        0.15      0.98 o 
   0  12   8        0.99        1.53      1.28 o 
   1  12   8        0.14        0.60      1.10 o 
   2  12   8        3.75        6.93      1.49 o 
   3  12   8       17.17       15.73      1.93 o 
   4  12   8        3.51        4.31      1.28 o 
   5  12   8        6.99        7.71      1.77 o 
   6  12   8        1.24        2.61      1.39 o 
   7  12   8        0.01        0.94      1.71 o 
   8  12   8       17.06       20.72      2.72 o 
   3  13   8        1.86        2.50      1.64 o 
   4  13   8        6.40        6.59      1.52 o 
   5  13   8        0.48       -0.30      1.96 o 
  -7 -11   9        1.43        0.26      1.17 o 
  -6 -11   9        1.41        4.14      1.34 o 
  -5 -11   9        2.06        3.32      1.40 o 
  -4 -11   9        1.89        0.33      0.99 o 
  -3 -11   9        1.67        1.95      1.01 o 
  -2 -11   9        2.67        1.69      0.85 o 
  -1 -11   9        4.61        5.35      1.15 o 
  -9 -10   9        0.42       -1.31      1.93 o 
  -8 -10   9        3.34        3.98      1.55 o 
  -7 -10   9        0.87        2.57      1.26 o 
  -6 -10   9        7.12        6.37      1.60 o 
  -5 -10   9       33.20       27.92      2.33 o 
  -4 -10   9        0.86        0.15      1.00 o 
  -3 -10   9       19.83       20.04      1.95 o 
  -2 -10   9        1.79        1.50      0.85 o 
  -1 -10   9        0.00        0.30      0.79 o 
   0 -10   9        1.18        1.19      1.00 o 
   1 -10   9        0.00        0.69      1.08 o 
   2 -10   9        0.32        0.21      1.14 o 
 -10  -9   9        0.12        4.54      2.91 o 
  -9  -9   9       11.78       13.25      2.33 o 
  -8  -9   9        4.00        3.14      1.48 o 
  -7  -9   9        0.00        0.87      1.75 o 
  -6  -9   9       12.23       14.99      2.86 o 
  -5  -9   9        0.59       -0.72      0.87 o 
  -4  -9   9        2.60        1.83      0.90 o 
  -3  -9   9       20.64       19.64      1.95 o 
  -2  -9   9       17.96       19.33      1.89 o 
  -1  -9   9        7.05        7.94      1.30 o 
   0  -9   9        0.94        0.58      0.91 o 
   1  -9   9        2.35        3.38      1.29 o 
   2  -9   9        8.49       10.27      1.87 o 
   3  -9   9        0.08        0.72      1.27 o 
 -10  -8   9        0.93        2.35      1.61 o 
  -9  -8   9        0.83        2.10      1.90 o 
  -8  -8   9        2.89        2.85      1.45 o 
  -7  -8   9        6.00        9.91      1.77 o 
  -6  -8   9       21.20       21.70      2.58 o 
  -5  -8   9       13.88       14.69      2.27 o 
  -4  -8   9        9.91       10.01      1.39 o 
  -3  -8   9        5.48        4.01      0.98 o 
  -2  -8   9        0.11        0.47      0.77 o 
  -1  -8   9        7.03        5.98      1.20 o 
   0  -8   9        0.11        0.33      0.87 o 
   1  -8   9        2.70        3.66      0.99 o 
   2  -8   9        5.43        6.40      1.23 o 
   3  -8   9        3.06        0.14      1.21 o 
   4  -8   9        1.82        1.99      1.54 o 
   5  -8   9        5.83        4.39      1.86 o 
 -11  -7   9        0.14        0.51      1.52 o 
 -10  -7   9       13.48       11.40      2.29 o 
  -9  -7   9       16.57       19.77      2.62 o 
  -8  -7   9        1.25        1.75      1.26 o 
  -7  -7   9        7.59        6.39      1.52 o 
  -6  -7   9       25.60       28.88      2.54 o 
  -5  -7   9       12.35       17.77      1.94 o 
  -4  -7   9       41.05       39.38      2.43 o 
  -3  -7   9       22.89       25.64      1.98 o 
  -2  -7   9      204.92      202.45      7.39 o 
  -1  -7   9       26.09       27.94      2.07 o 
   0  -7   9        0.50       -0.65      0.65 o 
   1  -7   9       52.31       55.70      2.64 o 
   2  -7   9        3.80        5.58      1.18 o 
   3  -7   9        3.06        1.08      0.97 o 
   4  -7   9       23.35       25.70      2.35 o 
   5  -7   9        0.00       -0.96      1.08 o 
   6  -7   9        6.82        6.23      1.83 o 
 -11  -6   9       24.01       31.63      3.57 o 
 -10  -6   9        2.23        1.59      2.25 o 
  -9  -6   9        5.27        4.83      1.65 o 
  -8  -6   9        8.32       12.48      2.09 o 
  -7  -6   9        0.83        2.11      1.22 o 
  -6  -6   9        7.68        5.29      1.36 o 
  -5  -6   9        0.33       -0.06      0.87 o 
  -4  -6   9        0.06       -0.19      1.31 o 
  -3  -6   9       52.01       49.11      2.42 o 
  -2  -6   9       30.07       30.35      2.45 o 
  -1  -6   9        6.26        6.11      1.07 o 
   0  -6   9       14.75       16.73      1.54 o 
   1  -6   9        4.59        6.21      1.59 o 
   2  -6   9       11.77       10.70      1.42 o 
   3  -6   9       13.89       18.62      1.59 o 
   4  -6   9        1.56        2.74      0.94 o 
   5  -6   9        3.02        1.19      1.16 o 
   6  -6   9        0.05        0.75      2.03 o 
   7  -6   9       12.88       17.57      2.49 o 
 -11  -5   9       12.15        9.27      2.25 o 
 -10  -5   9       11.69       16.38      5.10 o 
  -9  -5   9        6.40        6.49      1.74 o 
  -8  -5   9        0.91        1.16      1.17 o 
  -7  -5   9       51.74       62.22      3.46 o 
  -6  -5   9        0.56       -0.15      0.90 o 
  -5  -5   9       28.07       26.99      2.35 o 
  -4  -5   9       52.59       57.28      2.80 o 
  -3  -5   9        1.53        1.94      0.82 o 
  -2  -5   9       36.78       35.78      2.18 o 
  -1  -5   9       38.51       43.99      1.90 o 
   0  -5   9       55.00       55.36      2.51 o 
   1  -5   9        0.00        0.11      0.68 o 
   2  -5   9        0.01       -0.61      0.61 o 
   3  -5   9       21.48       20.02      1.59 o 
   4  -5   9       26.98       20.56      1.92 o 
   5  -5   9       31.53       25.58      2.00 o 
   6  -5   9        4.72        5.75      1.27 o 
   7  -5   9       18.06       17.77      2.50 o 
   8  -5   9        2.69        3.86      1.81 o 
 -11  -4   9        0.50        3.91      2.50 o 
 -10  -4   9        0.53        0.28      1.97 o 
  -9  -4   9        0.23       -0.49      1.07 o 
  -8  -4   9        0.06       -0.82      1.58 o 
  -7  -4   9        0.06        0.03      0.98 o 
  -6  -4   9       17.12       15.60      1.98 o 
  -5  -4   9      104.84      114.88      4.36 o 
  -4  -4   9      107.07      101.82      3.84 o 
  -3  -4   9      171.18      162.86      5.01 o 
  -2  -4   9        2.48        1.41      0.61 o 
  -1  -4   9       12.91       10.94      1.06 o 
   0  -4   9       14.25       17.09      1.52 o 
   1  -4   9       14.45       16.71      2.42 o 
   2  -4   9        3.29        3.00      0.79 o 
   3  -4   9       85.11       71.31      2.61 o 
   4  -4   9        0.21       -0.07      0.76 o 
   5  -4   9       31.99       37.20      2.33 o 
   6  -4   9       43.13       47.85      2.62 o 
   7  -4   9        3.89        3.78      1.35 o 
   8  -4   9        0.65       -0.40      1.53 o 
 -11  -3   9        0.15       -0.18      2.05 o 
 -10  -3   9        1.01        0.12      1.89 o 
  -9  -3   9       12.17       10.14      2.07 o 
  -8  -3   9        2.54        3.06      1.92 o 
  -7  -3   9       35.63       35.64      2.97 o 
  -6  -3   9        0.23        0.06      1.50 o 
  -5  -3   9       49.85       53.42      2.87 o 
  -4  -3   9       40.58       40.30      2.50 o 
  -3  -3   9      179.50      154.93      4.03 o 
  -2  -3   9       14.58       18.00      1.36 o 
  -1  -3   9        9.39       10.88      1.04 o 
   0  -3   9       26.32       32.78      1.90 o 
   1  -3   9        0.62        2.14      0.66 o 
   2  -3   9       12.91       15.45      1.28 o 
   3  -3   9       17.66       15.90      1.38 o 
   4  -3   9      114.73      104.91      3.33 o 
   5  -3   9        1.98       -0.40      0.75 o 
   6  -3   9        0.00        0.16      0.82 o 
   7  -3   9       10.66       13.90      2.32 o 
   8  -3   9       37.06       48.12      4.69 o 
   9  -3   9        2.73        4.55      4.20 o 
 -11  -2   9       16.05       23.84      4.51 o 
 -10  -2   9        8.49       12.72      3.41 o 
  -9  -2   9        3.00        1.54      2.03 o 
  -8  -2   9       30.73       38.49      3.27 o 
  -7  -2   9        6.22        1.13      1.22 o 
  -6  -2   9        5.76        8.06      1.52 o 
  -5  -2   9       43.12       44.52      2.79 o 
  -4  -2   9       20.15       17.96      2.33 o 
  -3  -2   9        3.33        4.66      1.10 o 
  -2  -2   9        7.79        7.47      1.00 o 
  -1  -2   9       56.55       63.28      1.73 o 
   0  -2   9      118.35      119.33      7.96 o 
   1  -2   9       17.07       18.56      1.45 o 
   2  -2   9       42.09       41.63      2.27 o 
   3  -2   9       10.62        9.26      1.13 o 
   4  -2   9        0.29       -0.51      0.64 o 
   5  -2   9        0.28       -0.71      0.72 o 
   6  -2   9       35.99       33.78      2.24 o 
   7  -2   9       94.02      102.66      3.67 o 
   8  -2   9        0.03       -0.02      0.90 o 
   9  -2   9        8.13        8.45      1.38 o 
  10  -2   9        0.05        0.00      1.59 o 
 -11  -1   9        0.23        0.11      1.15 o 
 -10  -1   9        4.25        4.14      2.32 o 
  -9  -1   9        8.41       11.79      3.06 o 
  -8  -1   9       15.12       12.19      3.04 o 
  -7  -1   9       11.98        9.92      1.77 o 
  -6  -1   9        5.92        4.23      1.27 o 
  -5  -1   9       10.29       13.99      1.77 o 
  -4  -1   9        3.72        2.00      0.95 o 
  -3  -1   9       54.62       58.98      2.23 o 
  -2  -1   9       80.46      100.61      2.92 o 
  -1  -1   9       29.56       39.06      1.35 o 
   0  -1   9        0.00        0.42      0.56 o 
   1  -1   9        0.73        0.61      0.36 o 
   2  -1   9      101.74      104.42      2.71 o 
   3  -1   9        1.40        1.82      0.61 o 
   4  -1   9        4.17        5.06      0.83 o 
   5  -1   9       96.09      102.90      2.75 o 
   6  -1   9        1.24        1.29      0.75 o 
   7  -1   9       32.86       35.58      1.94 o 
   8  -1   9       18.57       24.61      1.76 o 
   9  -1   9        1.01        1.31      1.23 o 
  10  -1   9        2.87        3.91      1.61 o 
 -11   0   9       10.76        9.52      2.41 o 
 -10   0   9        2.61        1.48      1.20 o 
  -9   0   9        1.75        2.22      1.80 o 
  -8   0   9        3.18        5.81      1.28 o 
  -7   0   9        0.68        0.35      0.95 o 
  -6   0   9        0.96        0.10      0.74 o 
  -5   0   9       44.07       57.54      2.07 o 
  -4   0   9      228.88      223.13      4.78 o 
  -3   0   9       62.58       58.22      2.24 o 
  -2   0   9       64.47       62.36      1.57 o 
  -1   0   9        8.14       13.46      1.83 o 
   0   0   9       15.31       18.14      0.83 o 
   1   0   9       21.14       21.24      0.92 o 
   2   0   9        2.13        3.12      0.56 o 
   3   0   9       81.51       82.43      2.47 o 
   4   0   9      337.22      329.05      5.88 o 
   5   0   9       82.78       80.02      2.41 o 
   6   0   9       43.91       40.83      1.89 o 
   7   0   9       57.21       57.39      2.41 o 
   8   0   9        0.19        0.26      0.81 o 
   9   0   9        2.02        3.25      1.06 o 
  10   0   9        2.10        0.45      1.92 o 
 -10   1   9        0.26        0.07      0.93 o 
  -9   1   9        0.80        1.22      0.89 o 
  -8   1   9        6.96        8.18      1.92 o 
  -7   1   9       14.97       14.04      1.69 o 
  -6   1   9       17.92       25.62      2.34 o 
  -5   1   9      224.25      227.60      5.20 o 
  -4   1   9       89.38       93.99      3.74 o 
  -3   1   9       18.41       17.56      1.36 o 
  -2   1   9       10.91        8.73      0.78 o 
  -1   1   9       37.55       36.92      1.09 o 
   0   1   9      187.29      167.28      2.85 o 
   1   1   9       39.54       34.62      0.97 o 
   2   1   9       11.47        9.39      0.65 o 
   3   1   9      473.48      452.37      6.48 o 
   4   1   9       68.55       69.29      1.92 o 
   5   1   9      538.13      523.33      8.77 o 
   6   1   9       10.07       10.97      1.14 o 
   7   1   9       15.65       18.50      1.43 o 
   8   1   9        9.96        7.66      1.12 o 
   9   1   9        0.37       -1.14      1.50 o 
  10   1   9        1.52        2.88      1.24 o 
  11   1   9       47.04       53.90      3.20 o 
 -10   2   9        6.11        4.83      1.12 o 
  -9   2   9        1.82        2.06      0.98 o 
  -8   2   9        0.22        1.27      0.85 o 
  -7   2   9        1.45        1.66      1.15 o 
  -6   2   9        0.37       -0.08      1.00 o 
  -5   2   9       69.37       66.50      2.97 o 
  -4   2   9      174.89      177.05      5.17 o 
  -3   2   9        0.34        0.59      0.53 o 
  -2   2   9       36.32       44.23      1.30 o 
  -1   2   9        1.90        2.06      0.46 o 
   0   2   9       15.68       13.27      0.80 o 
   1   2   9       91.29       91.39      1.94 o 
   2   2   9        0.05        0.06      0.37 o 
   3   2   9        2.32        1.56      0.41 o 
   4   2   9       73.99       72.64      1.89 o 
   5   2   9      345.75      331.41      5.20 o 
   6   2   9       92.23       79.37      2.04 o 
   7   2   9      125.94      115.38      2.49 o 
   8   2   9        2.18        3.20      1.06 o 
   9   2   9        0.43        0.77      0.96 o 
  10   2   9        3.90        3.64      1.25 o 
  11   2   9        1.12        1.52      1.25 o 
 -10   3   9        5.45        3.21      1.69 o 
  -9   3   9        0.63        0.34      2.20 o 
  -8   3   9        0.55       -0.01      0.76 o 
  -7   3   9        3.87        4.95      0.97 o 
  -6   3   9        5.71        3.55      1.30 o 
  -5   3   9        8.68        9.30      1.48 o 
  -4   3   9       62.96       54.75      2.66 o 
  -3   3   9       28.22       28.58      1.15 o 
  -2   3   9       42.85       36.33      1.38 o 
  -1   3   9        6.47        7.88      0.81 o 
   0   3   9        0.06       -0.03      0.26 o 
   1   3   9       68.31       76.98      1.88 o 
   2   3   9       12.26       10.95      0.73 o 
   3   3   9        0.64        0.60      0.44 o 
   4   3   9       84.41       79.15      1.70 o 
   5   3   9       81.78       76.59      1.89 o 
   6   3   9        1.49        2.73      0.70 o 
   7   3   9        0.15        0.21      0.58 o 
   8   3   9        4.36        2.81      0.80 o 
   9   3   9        5.10        5.56      0.88 o 
  10   3   9       89.69      101.23      3.65 o 
  11   3   9        7.69       10.36      1.62 o 
  -9   4   9        5.17        5.06      3.49 o 
  -8   4   9        0.31       -0.50      1.26 o 
  -7   4   9       19.07       18.64      2.10 o 
  -6   4   9        0.83        0.36      1.23 o 
  -5   4   9       25.81       23.94      1.64 o 
  -4   4   9        0.46       -0.09      0.61 o 
  -3   4   9       16.25       14.24      1.10 o 
  -2   4   9       67.61       66.14      2.32 o 
  -1   4   9       34.94       28.66      1.31 o 
   0   4   9       13.00       16.24      1.25 o 
   1   4   9      126.50      120.77      2.47 o 
   2   4   9      283.81      312.96      5.00 o 
   3   4   9       43.54       46.55      1.45 o 
   4   4   9       49.27       44.33      1.80 o 
   5   4   9       23.47       16.28      1.12 o 
   6   4   9      202.98      186.78      5.41 o 
   7   4   9        6.74        2.88      0.90 o 
   8   4   9        3.18        3.53      0.79 o 
   9   4   9        0.09       -0.60      0.63 o 
  10   4   9       16.71       20.12      1.71 o 
  11   4   9        2.39        3.86      1.34 o 
  -8   5   9        0.22       -0.84      1.35 o 
  -7   5   9        7.80        9.18      1.91 o 
  -6   5   9       11.54       10.53      1.79 o 
  -5   5   9        0.41        0.43      0.89 o 
  -4   5   9        0.25       -0.35      0.61 o 
  -3   5   9       31.69       28.05      1.59 o 
  -2   5   9        9.08       11.03      1.37 o 
  -1   5   9       55.27       53.24      2.13 o 
   0   5   9       73.60       77.56      1.95 o 
   1   5   9        0.33        1.14      0.49 o 
   2   5   9        0.25        0.57      0.50 o 
   3   5   9        8.20        9.95      1.30 o 
   4   5   9       39.50       40.47      1.48 o 
   5   5   9      247.81      217.26      4.40 o 
   6   5   9       12.05       13.42      1.31 o 
   7   5   9       20.97       14.77      1.99 o 
   8   5   9        1.85        0.69      0.73 o 
   9   5   9        0.08        0.97      0.88 o 
  10   5   9        0.09       -0.75      0.86 o 
  11   5   9       82.20       99.18      3.56 o 
  -8   6   9        0.94        0.48      1.57 o 
  -7   6   9        1.54        3.68      1.58 o 
  -6   6   9        0.39        0.89      1.34 o 
  -5   6   9        0.18        1.45      0.86 o 
  -4   6   9        1.67        0.82      0.81 o 
  -3   6   9       51.26       53.67      2.08 o 
  -2   6   9        0.50       -0.58      0.58 o 
  -1   6   9        2.30        2.91      0.88 o 
   0   6   9        0.55        0.22      0.59 o 
   1   6   9       97.57      103.67      2.37 o 
   2   6   9      100.74      105.53      3.11 o 
   3   6   9      167.79      165.95      3.27 o 
   4   6   9        9.13       12.10      0.98 o 
   5   6   9       14.15       15.24      1.34 o 
   6   6   9        0.00        0.03      0.70 o 
   7   6   9        4.88        6.94      1.08 o 
   8   6   9        0.03       -0.02      0.67 o 
   9   6   9       48.63       55.51      2.68 o 
  10   6   9       33.88       43.99      2.63 o 
  11   6   9        0.81        1.35      1.12 o 
  -7   7   9        0.04       -1.14      1.45 o 
  -6   7   9       10.83       10.44      2.01 o 
  -5   7   9        0.01        0.45      0.89 o 
  -4   7   9        0.38        1.09      0.84 o 
  -3   7   9        0.13       -0.64      0.64 o 
  -2   7   9       11.98       14.53      1.32 o 
  -1   7   9       53.59       65.90      2.60 o 
   0   7   9        3.18        2.53      0.75 o 
   1   7   9        7.53        5.62      0.88 o 
   2   7   9       47.71       50.27      1.66 o 
   3   7   9       46.56       45.81      1.70 o 
   4   7   9      175.00      168.54      4.29 o 
   5   7   9      219.17      209.08      4.46 o 
   6   7   9        0.33        0.55      0.71 o 
   7   7   9        5.41        3.88      0.95 o 
   8   7   9        0.15       -0.28      0.74 o 
   9   7   9        5.11        4.47      1.51 o 
  10   7   9       11.15       10.10      1.49 o 
  11   7   9        7.44        8.86      2.48 o 
  -6   8   9        2.38        2.38      2.19 o 
  -5   8   9        0.02        2.20      1.05 o 
  -4   8   9        1.54        1.86      0.96 o 
  -3   8   9        0.35        1.47      0.84 o 
  -2   8   9        0.00        0.11      0.74 o 
  -1   8   9        3.72        2.63      1.07 o 
   0   8   9       15.82       18.52      1.42 o 
   1   8   9       37.03       42.71      2.01 o 
   2   8   9        1.36        0.78      0.70 o 
   3   8   9       26.02       26.02      1.62 o 
   4   8   9        0.20       -0.04      0.55 o 
   5   8   9       39.96       44.68      2.26 o 
   6   8   9        4.62        4.96      0.92 o 
   7   8   9        0.12        0.88      0.69 o 
   8   8   9        1.53        2.17      0.96 o 
   9   8   9       17.28       22.56      3.12 o 
  10   8   9        0.80        0.40      1.16 o 
  11   8   9      107.18      127.45      4.39 o 
  -5   9   9        2.19        2.35      2.06 o 
  -4   9   9        4.21        3.40      1.18 o 
  -3   9   9        1.51        0.14      0.88 o 
  -2   9   9        1.37        1.03      0.88 o 
  -1   9   9        0.69       -0.68      0.83 o 
   0   9   9       15.03       15.55      1.49 o 
   1   9   9        1.63        1.75      0.80 o 
   2   9   9       80.05       79.54      3.02 o 
   3   9   9      139.86      135.59      3.53 o 
   4   9   9       15.25       15.25      2.00 o 
   5   9   9        0.11       -0.55      0.63 o 
   6   9   9        0.53        0.09      0.70 o 
   7   9   9        1.28        0.38      0.75 o 
   8   9   9       18.95       23.15      1.96 o 
   9   9   9        9.49       12.91      1.58 o 
  10   9   9        3.30        4.62      1.28 o 
  -3  10   9        2.22        0.72      1.23 o 
  -2  10   9       11.19        9.31      1.66 o 
  -1  10   9       22.66       23.74      2.33 o 
   0  10   9        9.66        6.93      2.18 o 
   1  10   9        0.02        0.76      1.01 o 
   2  10   9       12.82       10.76      1.57 o 
   3  10   9        7.07        8.64      1.13 o 
   4  10   9        6.28        7.58      1.12 o 
   5  10   9        1.08        0.37      0.86 o 
   6  10   9        2.87        3.47      0.92 o 
   7  10   9        1.27        0.02      0.88 o 
   8  10   9       11.94       15.83      1.50 o 
   9  10   9       14.75       15.12      1.77 o 
  10  10   9       22.59       28.65      3.00 o 
  -2  11   9        0.15        1.56      1.75 o 
  -1  11   9        0.15       -1.03      1.05 o 
   0  11   9       17.18       16.40      2.56 o 
   1  11   9        1.83        0.24      1.06 o 
   2  11   9        0.13       -0.14      1.00 o 
   3  11   9        2.53        3.04      1.18 o 
   4  11   9        9.26       12.88      2.38 o 
   5  11   9        0.98        0.31      1.22 o 
   6  11   9        1.87        3.19      1.08 o 
   7  11   9        5.24        4.64      1.26 o 
   8  11   9       11.22       14.74      1.53 o 
   9  11   9        3.08        3.33      1.11 o 
   1  12   9        0.00        0.12      1.14 o 
   2  12   9        2.10        0.57      1.14 o 
   3  12   9       44.22       43.30      3.03 o 
   4  12   9        0.04        1.80      1.21 o 
   5  12   9        3.46        3.31      1.45 o 
   6  12   9        0.50       -0.35      1.26 o 
   7  12   9        3.44        4.67      1.74 o 
  -4 -11  10        0.10       -0.15      1.02 o 
  -7 -10  10        0.02       -0.47      1.10 o 
  -6 -10  10        0.03        0.46      1.07 o 
  -5 -10  10        0.06       -0.37      0.94 o 
  -4 -10  10        2.16        2.12      1.30 o 
  -3 -10  10        0.91       -0.18      0.97 o 
  -2 -10  10        9.99        9.13      1.56 o 
  -1 -10  10        1.51        0.20      0.96 o 
   0 -10  10        0.93        0.40      1.09 o 
  -9  -9  10        5.02        1.20      1.56 o 
  -8  -9  10        2.70        4.06      2.27 o 
  -7  -9  10        0.27       -0.34      1.05 o 
  -6  -9  10        0.01        0.95      1.05 o 
  -5  -9  10        6.48        7.41      1.52 o 
  -4  -9  10       14.99       17.89      2.25 o 
  -3  -9  10       28.53       30.74      2.38 o 
  -2  -9  10        3.01        2.46      1.11 o 
  -1  -9  10        0.51        1.75      1.07 o 
   0  -9  10        4.77        1.82      1.17 o 
   1  -9  10        0.28       -0.55      1.06 o 
   2  -9  10        5.41        5.72      1.63 o 
 -10  -8  10        2.76        4.75      2.91 o 
  -9  -8  10        0.60       -1.12      1.12 o 
  -8  -8  10        0.84        3.50      1.94 o 
  -7  -8  10       11.43       10.81      1.86 o 
  -6  -8  10        3.17        4.71      1.35 o 
  -5  -8  10        3.88        1.38      1.09 o 
  -4  -8  10        1.03        1.40      0.91 o 
  -3  -8  10        0.91        2.62      1.15 o 
  -2  -8  10       15.29       18.13      2.06 o 
  -1  -8  10       15.56       14.05      1.84 o 
   0  -8  10        0.03       -0.21      0.98 o 
   1  -8  10       14.61       15.50      1.88 o 
   2  -8  10       14.21       12.46      1.68 o 
   3  -8  10        0.39        1.14      1.38 o 
   4  -8  10        0.10        1.84      1.52 o 
 -10  -7  10        2.74        1.39      1.53 o 
  -9  -7  10        2.19        4.21      2.72 o 
  -8  -7  10        0.25        0.55      1.27 o 
  -7  -7  10        0.95       -0.07      1.25 o 
  -6  -7  10        0.23       -0.77      0.77 o 
  -5  -7  10        0.04       -0.77      0.77 o 
  -4  -7  10       14.00       13.76      1.69 o 
  -3  -7  10        0.33       -0.02      0.79 o 
  -2  -7  10       27.21       30.75      2.45 o 
  -1  -7  10        3.49        2.17      1.19 o 
   0  -7  10       41.54       39.60      2.41 o 
   1  -7  10        1.71        3.17      1.03 o 
   2  -7  10        7.30        5.50      1.74 o 
   3  -7  10        6.80        9.05      1.56 o 
   4  -7  10        4.78        5.79      1.87 o 
   5  -7  10        1.40        0.34      1.61 o 
 -10  -6  10        3.96        5.49      1.90 o 
  -9  -6  10        0.08       -0.75      1.16 o 
  -8  -6  10        0.43       -0.61      1.14 o 
  -7  -6  10        4.81        2.46      1.31 o 
  -6  -6  10       12.69       16.84      2.63 o 
  -5  -6  10       59.23       63.09     10.34 o 
  -4  -6  10        0.16       -0.08      1.29 o 
  -3  -6  10      141.29      125.15      4.43 o 
  -2  -6  10      194.63      177.29      7.04 o 
  -1  -6  10        0.04        0.17      1.37 o 
   0  -6  10       18.99       26.45      2.09 o 
   1  -6  10        0.10        0.00      0.72 o 
   2  -6  10       10.49        6.91      1.36 o 
   3  -6  10       43.62       40.55      2.62 o 
   4  -6  10        7.90       12.12      1.85 o 
   5  -6  10       17.88       19.46      2.18 o 
   6  -6  10       25.52       28.65      2.94 o 
 -11  -5  10       14.61       10.45      2.39 o 
 -10  -5  10        0.50       -0.60      1.44 o 
  -9  -5  10        0.17        0.30      1.22 o 
  -8  -5  10       10.08       11.80      2.04 o 
  -7  -5  10        0.03        0.35      1.07 o 
  -6  -5  10        0.01       -0.51      0.99 o 
  -5  -5  10        7.98        9.70      1.96 o 
  -4  -5  10       14.40       15.69      1.81 o 
  -3  -5  10      202.28      217.02      6.41 o 
  -2  -5  10       12.06       11.34      1.25 o 
  -1  -5  10       50.03       48.25      3.91 o 
   0  -5  10       53.38       49.91      5.95 o 
   1  -5  10        2.31        1.08      0.82 o 
   2  -5  10        1.87        5.91      1.19 o 
   3  -5  10       57.88       61.18      3.03 o 
   4  -5  10        0.98       -0.16      0.89 o 
   5  -5  10       14.73       16.00      1.72 o 
   6  -5  10        2.66        2.01      1.11 o 
   7  -5  10       36.90       39.23      6.17 o 
 -11  -4  10        0.00       -1.42      1.42 o 
 -10  -4  10        0.57       -1.16      1.16 o 
  -9  -4  10        0.18        1.05      1.32 o 
  -8  -4  10       10.22        7.07      1.78 o 
  -7  -4  10        9.22       10.08      1.83 o 
  -6  -4  10       11.99       10.47      2.82 o 
  -5  -4  10       66.78       66.76      3.35 o 
  -4  -4  10        9.34        7.63      1.48 o 
  -3  -4  10        4.99        7.39      1.25 o 
  -2  -4  10       75.52       78.39      2.69 o 
  -1  -4  10        8.87        6.48      0.94 o 
   0  -4  10        8.59        6.82      1.20 o 
   1  -4  10        9.26        7.33      1.22 o 
   2  -4  10      123.12      116.98      5.25 o 
   3  -4  10       74.74       88.93      3.71 o 
   4  -4  10       35.67       42.80      2.32 o 
   5  -4  10       20.14       17.14      1.69 o 
   6  -4  10       14.69       12.63      1.60 o 
   7  -4  10        3.84        2.92      1.25 o 
   8  -4  10        2.53        0.21      1.62 o 
 -11  -3  10        1.38        0.51      2.17 o 
 -10  -3  10        0.11        0.98      2.21 o 
  -9  -3  10        3.48        6.35      1.78 o 
  -8  -3  10        2.65        1.14      1.34 o 
  -7  -3  10        3.67        4.26      2.01 o 
  -6  -3  10        0.00       -0.86      0.89 o 
  -5  -3  10       22.57       20.68      2.18 o 
  -4  -3  10       38.15       41.21      3.47 o 
  -3  -3  10       55.48       55.58      2.27 o 
  -2  -3  10       16.96       17.86      3.03 o 
  -1  -3  10      140.87      136.60      3.67 o 
   0  -3  10        0.79        1.15      0.75 o 
   1  -3  10       16.36       12.37      1.46 o 
   2  -3  10       10.20       12.17      1.51 o 
   3  -3  10       51.89       49.74      2.26 o 
   4  -3  10       99.83      103.14      3.39 o 
   5  -3  10        0.28        1.76      1.35 o 
   6  -3  10       23.04       25.76      2.10 o 
   7  -3  10       25.11       25.95      2.21 o 
   8  -3  10       15.94       14.81      1.94 o 
   9  -3  10        6.79        0.12      2.79 o 
 -11  -2  10        5.19        4.58      2.78 o 
 -10  -2  10        1.33        2.92      2.49 o 
  -9  -2  10        0.00       -1.56      1.56 o 
  -8  -2  10        0.90        0.39      1.03 o 
  -7  -2  10        4.44        7.18      1.66 o 
  -6  -2  10        1.48        1.16      1.02 o 
  -5  -2  10        2.01        0.92      1.74 o 
  -4  -2  10        9.49        9.55      2.52 o 
  -3  -2  10        1.79        1.81      0.77 o 
  -2  -2  10       72.57       77.49      2.64 o 
  -1  -2  10        2.66        0.98      0.59 o 
   0  -2  10       42.91       36.95      1.80 o 
   1  -2  10       12.62       10.74      1.42 o 
   2  -2  10      233.54      232.02      5.30 o 
   3  -2  10        7.99        6.66      1.06 o 
   4  -2  10        7.43        5.81      1.72 o 
   5  -2  10       10.72       10.81      1.39 o 
   6  -2  10        3.73        1.48      1.02 o 
   7  -2  10       41.18       39.98      3.20 o 
   8  -2  10        9.13       10.61      1.80 o 
   9  -2  10        2.19       -0.32      1.43 o 
 -11  -1  10        1.79        1.29      1.32 o 
 -10  -1  10        0.20        2.37      2.27 o 
  -9  -1  10        4.43        4.19      2.53 o 
  -8  -1  10        2.90        3.55      2.17 o 
  -7  -1  10       10.62       13.56      3.05 o 
  -6  -1  10       28.79       26.87      3.19 o 
  -5  -1  10        8.89        6.22      1.42 o 
  -4  -1  10        0.05       -0.75      0.75 o 
  -3  -1  10        2.58        4.18      0.89 o 
  -2  -1  10        4.95        7.60      1.04 o 
  -1  -1  10      398.10      395.86      6.73 o 
   0  -1  10       13.76       14.17      1.00 o 
   1  -1  10        0.68        0.51      0.58 o 
   2  -1  10      144.14      140.20      3.04 o 
   3  -1  10      249.90      251.73      4.76 o 
   4  -1  10      201.81      207.55      4.26 o 
   5  -1  10       26.18       24.56      2.02 o 
   6  -1  10       27.69       30.27      2.01 o 
   7  -1  10       32.92       27.64      1.81 o 
   8  -1  10        3.20        5.03      1.13 o 
   9  -1  10        1.02       -0.91      2.04 o 
  10  -1  10       13.15       17.44      2.21 o 
 -10   0  10       10.50        9.55      1.82 o 
  -9   0  10        0.38       -1.00      1.74 o 
  -8   0  10        0.84        1.27      1.90 o 
  -7   0  10        4.11        4.54      2.22 o 
  -6   0  10       26.25       24.36      3.23 o 
  -5   0  10       48.70       57.54      2.49 o 
  -4   0  10      124.08      129.31      9.73 o 
  -3   0  10        1.70        1.33      0.71 o 
  -2   0  10       61.98       55.59      3.25 o 
  -1   0  10        1.28        1.25      0.68 o 
   0   0  10        0.39        0.02      0.53 o 
   1   0  10      189.31      173.42      3.52 o 
   2   0  10       81.27       80.76      2.17 o 
   3   0  10       96.60      101.26      2.57 o 
   4   0  10       12.66       11.69      1.05 o 
   5   0  10      220.13      208.67      4.37 o 
   6   0  10       59.06       56.85      2.12 o 
   7   0  10       11.67        9.98      1.37 o 
   8   0  10        0.00        0.42      1.23 o 
   9   0  10        0.34        2.68      1.07 o 
  10   0  10        5.67        4.84      1.46 o 
 -10   1  10        3.75        2.73      1.38 o 
  -9   1  10        8.69        9.73      1.72 o 
  -8   1  10        0.08        0.96      1.17 o 
  -7   1  10       26.20       27.01      2.13 o 
  -6   1  10       38.18       50.12      2.67 o 
  -5   1  10       94.56       89.39      3.29 o 
  -4   1  10      111.77      131.59      3.48 o 
  -3   1  10       24.67       21.18      1.22 o 
  -2   1  10       60.16       62.39      1.82 o 
  -1   1  10       19.83       21.28      1.11 o 
   0   1  10       21.10       19.34      1.04 o 
   1   1  10      627.51      603.14      8.49 o 
   2   1  10      296.25      282.38      3.98 o 
   3   1  10        6.63        6.39      0.82 o 
   4   1  10      261.60      271.10      5.17 o 
   5   1  10      186.07      186.88      4.59 o 
   6   1  10        0.00        0.74      0.72 o 
   7   1  10        2.61        2.15      0.82 o 
   8   1  10       13.46       15.96      1.46 o 
   9   1  10        8.57        8.90      2.02 o 
  10   1  10       21.89       21.60      2.12 o 
 -10   2  10        0.73        0.32      0.94 o 
  -9   2  10        0.02       -0.57      0.88 o 
  -8   2  10        0.31       -1.10      1.19 o 
  -7   2  10        6.17        3.73      1.51 o 
  -6   2  10        6.38        6.53      1.42 o 
  -5   2  10       77.28       86.16      3.41 o 
  -4   2  10        1.35        0.83      0.98 o 
  -3   2  10       63.58       67.62      2.17 o 
  -2   2  10      110.95      124.04      2.84 o 
  -1   2  10        4.46        4.45      0.72 o 
   0   2  10       43.00       40.57      1.31 o 
   1   2  10      177.23      181.01      3.23 o 
   2   2  10        2.79        0.99      0.49 o 
   3   2  10       56.82       51.36      1.45 o 
   4   2  10        5.72        5.81      0.69 o 
   5   2  10      270.39      237.65      4.04 o 
   6   2  10       31.06       24.41      1.53 o 
   7   2  10       16.35       13.16      1.47 o 
   8   2  10        7.71        8.47      1.35 o 
   9   2  10       13.10       14.17      1.72 o 
  10   2  10       10.81       10.36      1.60 o 
  11   2  10        0.53        1.02      1.27 o 
  -9   3  10        1.13        1.78      1.53 o 
  -8   3  10        0.69       -0.41      0.81 o 
  -7   3  10        0.58       -0.04      0.81 o 
  -6   3  10        4.04        3.13      1.32 o 
  -5   3  10       16.14       14.27      3.07 o 
  -4   3  10       39.65       40.95      2.50 o 
  -3   3  10        0.01       -0.89      0.89 o 
  -2   3  10        4.90        3.34      0.80 o 
  -1   3  10       12.93        9.32      0.88 o 
   0   3  10      346.06      369.51      5.73 o 
   1   3  10      256.74      258.24      4.31 o 
   2   3  10        0.05       -0.06      0.48 o 
   3   3  10        9.18       12.17      0.89 o 
   4   3  10       32.33       31.48      1.49 o 
   5   3  10       19.62       23.73      1.31 o 
   6   3  10       31.56       23.94      1.34 o 
   7   3  10        6.02        7.78      0.89 o 
   8   3  10        9.03       10.36      1.17 o 
   9   3  10        0.00       -0.37      0.91 o 
  10   3  10        2.05        2.61      1.24 o 
  11   3  10       29.13       30.03      2.40 o 
  -9   4  10        1.83        3.05      2.25 o 
  -8   4  10        0.11       -1.31      1.31 o 
  -7   4  10        0.66       -0.49      1.21 o 
  -6   4  10        1.06        0.12      0.81 o 
  -5   4  10        0.15       -0.99      0.99 o 
  -4   4  10       10.85       10.76      1.58 o 
  -3   4  10       82.58       94.95      3.71 o 
  -2   4  10        0.01       -0.69      0.69 o 
  -1   4  10       14.17       16.38      1.13 o 
   0   4  10       28.75       27.84      1.57 o 
   1   4  10       14.25       12.62      1.05 o 
   2   4  10      429.64      418.26      7.19 o 
   3   4  10       55.73       55.87      2.86 o 
   4   4  10       50.88       48.67      1.72 o 
   5   4  10       23.50       18.69      1.43 o 
   6   4  10        3.55        0.93      0.71 o 
   7   4  10       11.78       10.77      1.48 o 
   8   4  10       13.03       12.77      1.14 o 
   9   4  10      101.85      113.02      3.00 o 
  10   4  10        3.86        3.18      1.14 o 
  11   4  10       24.87       31.37      3.38 o 
  -8   5  10        0.00       -0.61      1.50 o 
  -7   5  10        1.24        1.26      1.49 o 
  -6   5  10       11.93       12.73      3.03 o 
  -5   5  10        7.11        6.40      1.53 o 
  -4   5  10        7.99       11.48      1.73 o 
  -3   5  10        2.86        2.35      1.04 o 
  -2   5  10        0.06       -0.25      0.93 o 
  -1   5  10       22.76       28.88      1.83 o 
   0   5  10      434.86      464.98      7.12 o 
   1   5  10        0.19        0.34      0.55 o 
   2   5  10       18.74       20.30      1.17 o 
   3   5  10       78.37       76.66      2.24 o 
   4   5  10        4.69        1.82      0.62 o 
   5   5  10      263.50      224.36      4.55 o 
   6   5  10       11.84       10.21      1.22 o 
   7   5  10        5.89        6.75      1.28 o 
   8   5  10        0.64       -0.18      0.77 o 
   9   5  10       13.28       10.52      1.43 o 
  10   5  10       17.47       21.96      1.89 o 
  11   5  10        6.94        6.01      1.26 o 
  -7   6  10        2.39        3.59      1.66 o 
  -6   6  10        0.43        1.60      1.44 o 
  -5   6  10        0.29        0.72      2.53 o 
  -4   6  10        5.00        9.03      2.66 o 
  -3   6  10        3.00        3.53      0.88 o 
  -2   6  10        5.12        3.05      0.81 o 
  -1   6  10       25.27       28.69      1.91 o 
   0   6  10      106.69      118.78      3.09 o 
   1   6  10       77.38       77.05      2.07 o 
   2   6  10        1.27        1.07      0.62 o 
   3   6  10        3.48        3.32      0.65 o 
   4   6  10        2.49        4.06      0.70 o 
   5   6  10      110.05      112.86      4.06 o 
   6   6  10        0.70       -0.79      0.84 o 
   7   6  10        8.86        8.04      1.17 o 
   8   6  10       21.09       20.42      1.75 o 
   9   6  10       39.37       40.16      2.47 o 
  10   6  10        1.00        0.92      1.05 o 
  11   6  10        5.14        6.43      1.42 o 
  -6   7  10        4.18        3.57      2.44 o 
  -5   7  10        0.56        1.05      1.39 o 
  -4   7  10       26.44       28.05      2.17 o 
  -3   7  10        0.22        0.89      0.81 o 
  -2   7  10        0.75       -0.04      0.76 o 
  -1   7  10       53.54       61.70      3.01 o 
   0   7  10        6.66        7.17      1.03 o 
   1   7  10        0.50       -0.02      0.65 o 
   2   7  10       16.54       15.62      1.29 o 
   3   7  10       36.54       37.54      1.69 o 
   4   7  10       25.54       22.07      1.34 o 
   5   7  10       29.60       27.04      1.51 o 
   6   7  10        7.34        6.67      0.97 o 
   7   7  10        4.93        6.85      1.16 o 
   8   7  10       16.01       14.20      1.57 o 
   9   7  10       55.00       63.70      2.93 o 
  10   7  10       10.84       10.02      1.51 o 
  11   7  10        4.08        4.06      1.29 o 
  -5   8  10        0.46        0.72      1.46 o 
  -4   8  10        0.77        0.19      1.06 o 
  -3   8  10        1.77        1.24      0.95 o 
  -2   8  10       12.38       14.52      1.55 o 
  -1   8  10       89.94      105.89      3.61 o 
   0   8  10       65.78       70.21      2.98 o 
   1   8  10       27.08       29.69      2.23 o 
   2   8  10       49.46       55.93      2.37 o 
   3   8  10        8.84        8.09      1.32 o 
   4   8  10        3.49        1.92      0.70 o 
   5   8  10        8.85        8.60      1.01 o 
   6   8  10        0.84        2.12      0.80 o 
   7   8  10        0.39        0.73      0.82 o 
   8   8  10        3.92        4.76      1.17 o 
   9   8  10        7.30        4.54      1.21 o 
  10   8  10        0.48        0.20      1.05 o 
  -4   9  10        1.56        2.25      1.56 o 
  -3   9  10        0.18        0.22      1.44 o 
  -2   9  10        0.78       -0.06      0.86 o 
  -1   9  10        2.98        3.31      1.20 o 
   0   9  10        6.10        5.13      1.61 o 
   1   9  10        4.28        4.12      0.97 o 
   2   9  10        4.85        4.60      1.01 o 
   3   9  10        8.62        8.83      1.43 o 
   4   9  10       10.03       12.32      1.28 o 
   5   9  10        1.32        3.24      0.79 o 
   6   9  10        0.57       -0.11      0.72 o 
   7   9  10        5.31        6.75      1.62 o 
   8   9  10       66.37       67.12      3.05 o 
   9   9  10        8.35        7.32      1.53 o 
  10   9  10       12.69       11.63      1.74 o 
  -3  10  10        0.36        1.61      1.07 o 
  -2  10  10       25.32       31.29      2.85 o 
  -1  10  10       15.55       14.71      1.61 o 
   0  10  10        0.02       -0.25      0.95 o 
   1  10  10        4.07        2.64      0.97 o 
   2  10  10       28.12       28.43      2.10 o 
   3  10  10        1.09        0.25      0.80 o 
   4  10  10       31.83       33.93      2.21 o 
   5  10  10        0.52       -0.39      0.73 o 
   6  10  10       12.14       12.51      1.62 o 
   7  10  10        3.47        3.32      0.99 o 
   8  10  10        0.00       -0.58      0.92 o 
   9  10  10        0.91       -0.40      1.03 o 
  -1  11  10        0.82        0.57      1.17 o 
   0  11  10        8.08        8.09      2.02 o 
   1  11  10        2.23        1.81      1.15 o 
   2  11  10        0.07        0.48      1.19 o 
   3  11  10        1.59        2.86      1.18 o 
   4  11  10        3.89        4.38      1.05 o 
   5  11  10        1.97        0.86      0.89 o 
   6  11  10        0.00        1.17      0.89 o 
   7  11  10       36.54       41.01      2.69 o 
   8  11  10        0.17       -0.42      0.94 o 
   2  12  10        0.88        1.30      1.18 o 
   3  12  10       14.24       14.23      1.91 o 
   4  12  10        0.03        1.52      1.16 o 
   5  12  10        1.29        1.46      1.19 o 
   6  12  10        4.56        5.66      2.60 o 
  -6 -10  11        4.51        4.61      1.54 o 
  -5 -10  11       17.66       20.84      2.77 o 
  -4 -10  11        3.60        4.21      1.50 o 
  -3 -10  11        9.13       10.95      1.84 o 
  -2 -10  11        3.43        3.25      1.23 o 
  -1 -10  11        0.32        0.29      1.10 o 
  -8  -9  11        3.92        3.48      1.62 o 
  -7  -9  11        2.74        2.44      1.37 o 
  -6  -9  11        0.91        0.46      1.11 o 
  -5  -9  11        0.13       -0.74      0.93 o 
  -4  -9  11        0.92       -0.30      1.11 o 
  -3  -9  11        3.35        3.46      1.37 o 
  -2  -9  11        0.08        0.04      0.96 o 
  -1  -9  11        3.98        3.23      1.32 o 
   0  -9  11       14.01       17.10      2.25 o 
   1  -9  11        0.05       -0.72      1.18 o 
  -9  -8  11        6.39        5.08      1.84 o 
  -8  -8  11        4.47        1.59      1.56 o 
  -7  -8  11        1.86        1.97      1.29 o 
  -6  -8  11        6.18        8.98      3.47 o 
  -5  -8  11        0.51        0.12      1.01 o 
  -4  -8  11        0.00       -0.95      0.95 o 
  -3  -8  11        0.55        1.45      1.18 o 
  -2  -8  11        0.01        1.10      1.05 o 
  -1  -8  11        0.05        0.08      1.08 o 
   0  -8  11        3.47        1.62      1.29 o 
   1  -8  11        7.43        6.15      1.34 o 
   2  -8  11        0.04       -0.88      0.88 o 
   3  -8  11        2.94        3.18      1.68 o 
  -9  -7  11        3.80        5.89      1.97 o 
  -8  -7  11        2.07        1.65      1.37 o 
  -7  -7  11        1.40        1.29      1.22 o 
  -6  -7  11        9.70       14.07      2.01 o 
  -5  -7  11        3.05        1.73      2.50 o 
  -4  -7  11        0.75        0.50      1.72 o 
  -3  -7  11       67.72       72.89      4.21 o 
  -2  -7  11        1.64        1.53      1.16 o 
  -1  -7  11       11.99       14.14      2.08 o 
   0  -7  11       23.95       26.66      2.26 o 
   1  -7  11        1.60        0.92      0.99 o 
   2  -7  11       15.07       15.05      1.86 o 
   3  -7  11       24.90       25.55      3.07 o 
   4  -7  11        1.01       -0.67      2.41 o 
 -10  -6  11        6.14        7.56      2.15 o 
  -9  -6  11        1.40        2.74      1.65 o 
  -8  -6  11        2.56        2.14      1.46 o 
  -7  -6  11        0.57        1.42      1.25 o 
  -6  -6  11        0.31        0.06      0.96 o 
  -5  -6  11        5.01        4.81      1.36 o 
  -4  -6  11        0.35        0.51      0.90 o 
  -3  -6  11       12.53       15.19      1.76 o 
  -2  -6  11        1.52        2.26      1.29 o 
  -1  -6  11       11.41       12.68      3.80 o 
   0  -6  11       22.06       21.80      2.04 o 
   1  -6  11        4.37        3.44      1.18 o 
   2  -6  11       16.04       14.53      1.79 o 
   3  -6  11       86.75       97.35      4.16 o 
   4  -6  11       22.43       25.50      4.02 o 
   5  -6  11        0.88        2.19      1.28 o 
 -10  -5  11        1.30       -0.07      1.55 o 
  -9  -5  11        6.00        3.23      1.53 o 
  -8  -5  11        2.67        2.34      1.42 o 
  -7  -5  11       41.05       41.79      3.46 o 
  -6  -5  11       12.07       12.86      1.95 o 
  -5  -5  11        9.18       11.30      1.79 o 
  -4  -5  11        4.84        4.69      1.46 o 
  -3  -5  11       49.69       43.24      2.64 o 
  -2  -5  11       73.74       68.38      7.38 o 
  -1  -5  11        0.21        0.43      0.83 o 
   0  -5  11       15.00       15.03      1.70 o 
   1  -5  11       26.76       31.63      2.46 o 
   2  -5  11       45.74       53.31      3.03 o 
   3  -5  11        5.61        2.28      1.15 o 
   4  -5  11        0.33        1.05      1.05 o 
   5  -5  11        0.75       -0.86      0.99 o 
   6  -5  11        5.46        3.91      1.49 o 
 -10  -4  11        1.39        2.40      1.59 o 
  -9  -4  11        0.14       -0.30      1.30 o 
  -8  -4  11        1.58        1.75      1.40 o 
  -7  -4  11        0.31       -0.58      1.10 o 
  -6  -4  11       26.14       25.83      2.60 o 
  -5  -4  11        0.66       -0.75      0.86 o 
  -4  -4  11       10.09       12.42      1.67 o 
  -3  -4  11        0.10       -0.71      0.71 o 
  -2  -4  11        1.93        0.62      0.70 o 
  -1  -4  11       13.36       14.68      1.71 o 
   0  -4  11       16.84       19.15      1.89 o 
   1  -4  11       10.02       11.54      1.55 o 
   2  -4  11      198.73      196.37      6.97 o 
   3  -4  11        2.57        3.26      1.20 o 
   4  -4  11        5.21        0.89      1.08 o 
   5  -4  11        0.42        0.02      0.93 o 
   6  -4  11        1.44        3.12      1.37 o 
   7  -4  11        0.78       -0.81      1.40 o 
 -10  -3  11        0.02        0.85      2.17 o 
  -9  -3  11        2.05        4.30      2.49 o 
  -8  -3  11        6.42        9.69      2.83 o 
  -7  -3  11       45.07       46.32      8.41 o 
  -6  -3  11       53.32       53.62      3.72 o 
  -5  -3  11        0.13        0.93      1.05 o 
  -4  -3  11        0.04        0.02      0.91 o 
  -3  -3  11       46.41       41.45      2.65 o 
  -2  -3  11        1.73        0.50      0.74 o 
  -1  -3  11       79.86       81.06      2.79 o 
   0  -3  11       19.14       18.54      1.88 o 
   1  -3  11       13.69       12.54      2.45 o 
   2  -3  11       22.88       25.79      2.37 o 
   3  -3  11       63.68       66.80      3.25 o 
   4  -3  11        4.52        1.05      1.02 o 
   5  -3  11        4.37        2.06      1.00 o 
   6  -3  11        2.30       -0.47      0.95 o 
   7  -3  11       27.56       34.15      3.61 o 
   8  -3  11        0.57        0.27      1.15 o 
 -10  -2  11        4.51        2.97      2.46 o 
  -9  -2  11        0.27        1.95      2.26 o 
  -8  -2  11        5.32        6.76      1.82 o 
  -7  -2  11        2.57        4.64      1.52 o 
  -6  -2  11       12.00       12.93      3.78 o 
  -5  -2  11       58.57       66.78      4.05 o 
  -4  -2  11       26.33       20.28      2.10 o 
  -3  -2  11       44.70       47.20      2.30 o 
  -2  -2  11      163.40      160.35      4.29 o 
  -1  -2  11       21.37       18.24      1.52 o 
   0  -2  11       39.18       37.02      2.58 o 
   1  -2  11      189.82      186.88      5.85 o 
   2  -2  11      211.07      192.78      5.99 o 
   3  -2  11        4.68        4.37      1.17 o 
   4  -2  11        1.29        1.06      0.99 o 
   5  -2  11        3.12        4.38      1.10 o 
   6  -2  11       22.73       27.76      2.20 o 
   7  -2  11        0.62       -0.99      0.99 o 
   8  -2  11        0.26        0.14      1.61 o 
   9  -2  11        1.55       -0.72      1.66 o 
 -10  -1  11        3.89        3.52      2.43 o 
  -9  -1  11        5.04        3.12      2.31 o 
  -8  -1  11       12.56       20.61      3.85 o 
  -7  -1  11        1.00        0.11      1.21 o 
  -6  -1  11        0.71        1.34      1.23 o 
  -5  -1  11        1.16        3.24      1.28 o 
  -4  -1  11        6.35        6.33      1.41 o 
  -3  -1  11        0.75        0.05      0.66 o 
  -2  -1  11        5.17        2.16      0.80 o 
  -1  -1  11       20.53       17.42      1.46 o 
   0  -1  11        1.38        0.29      0.57 o 
   1  -1  11      139.75      127.23      3.76 o 
   2  -1  11      232.32      245.41      5.48 o 
   3  -1  11        0.06       -0.20      0.66 o 
   4  -1  11        2.58        3.13      1.05 o 
   5  -1  11        0.59        0.81      0.72 o 
   6  -1  11        0.49        1.34      0.85 o 
   7  -1  11        6.31       10.59      1.33 o 
   8  -1  11        6.85       10.17      2.05 o 
   9  -1  11        0.52        1.75      1.38 o 
 -10   0  11        0.59       -0.86      2.03 o 
  -9   0  11        2.56        3.45      2.45 o 
  -8   0  11        3.12        4.16      2.43 o 
  -7   0  11        8.00        4.72      2.27 o 
  -6   0  11        0.18        1.70      1.27 o 
  -5   0  11       33.29       37.56      3.34 o 
  -4   0  11        0.04        2.18      1.13 o 
  -3   0  11       25.74       23.70      1.77 o 
  -2   0  11      186.92      175.64      4.55 o 
  -1   0  11        2.69        1.59      0.74 o 
   0   0  11      161.86      166.32      4.26 o 
   1   0  11      265.48      271.41      5.85 o 
   2   0  11       31.92       30.28      1.79 o 
   3   0  11        6.45        5.89      0.85 o 
   4   0  11        8.25        7.32      0.98 o 
   5   0  11       28.86       28.98      2.07 o 
   6   0  11       49.60       46.86      2.16 o 
   7   0  11        7.17        3.56      0.99 o 
   8   0  11        1.40        1.68      0.96 o 
   9   0  11        1.19        0.93      1.26 o 
  -9   1  11        0.53       -0.84      2.20 o 
  -8   1  11        2.15        1.59      2.15 o 
  -7   1  11        0.07       -0.77      1.03 o 
  -6   1  11        0.18       -0.06      1.83 o 
  -5   1  11       36.38       47.25      4.01 o 
  -4   1  11        2.17        1.17      0.74 o 
  -3   1  11       15.91       21.12      1.22 o 
  -2   1  11        0.02        0.31      0.54 o 
  -1   1  11       34.31       29.11      1.31 o 
   0   1  11      132.30      116.85      3.42 o 
   1   1  11      277.93      274.81      6.14 o 
   2   1  11        8.21       13.75      1.30 o 
   3   1  11      353.69      346.19      6.24 o 
   4   1  11      201.28      198.54      4.20 o 
   5   1  11       11.73       10.01      1.34 o 
   6   1  11        0.44       -0.18      0.80 o 
   7   1  11        0.16       -0.70      0.70 o 
   8   1  11       25.21       26.66      2.71 o 
   9   1  11        4.85        6.16      1.42 o 
  10   1  11        2.97        4.16      1.38 o 
  -9   2  11        9.35        8.76      1.28 o 
  -8   2  11        0.00       -0.71      1.23 o 
  -7   2  11        0.01       -1.01      1.12 o 
  -6   2  11       21.87       20.15      2.46 o 
  -5   2  11       30.92       23.68      2.99 o 
  -4   2  11       65.39       66.27      2.91 o 
  -3   2  11       34.96       27.15      1.63 o 
  -2   2  11       18.36       13.68      1.08 o 
  -1   2  11       21.93       28.57      1.43 o 
   0   2  11       26.95       35.00      1.56 o 
   1   2  11        8.35       10.12      1.20 o 
   2   2  11       55.75       51.84      1.51 o 
   3   2  11       75.81       78.97      1.88 o 
   4   2  11       32.06       33.05      1.96 o 
   5   2  11        0.05       -0.37      0.57 o 
   6   2  11       27.70       29.15      1.73 o 
   7   2  11        1.67        2.13      0.96 o 
   8   2  11        7.12        5.71      1.31 o 
   9   2  11       22.72       21.79      2.01 o 
  10   2  11       16.26       21.39      2.14 o 
  -9   3  11        0.00        0.10      1.52 o 
  -8   3  11        0.18       -1.02      1.20 o 
  -7   3  11        1.89        2.49      1.41 o 
  -6   3  11       45.99       43.08      4.63 o 
  -5   3  11        5.92        6.63      1.47 o 
  -4   3  11        0.06       -0.86      1.02 o 
  -3   3  11       14.91       11.50      1.56 o 
  -2   3  11        1.93        2.73      0.82 o 
  -1   3  11       54.37       54.51      2.14 o 
   0   3  11      410.05      396.82      9.10 o 
   1   3  11       22.37       19.55      1.11 o 
   2   3  11        1.38        0.78      0.51 o 
   3   3  11        6.13        4.54      0.65 o 
   4   3  11       57.46       51.06      1.98 o 
   5   3  11       18.27       16.94      1.52 o 
   6   3  11       16.91       11.46      1.02 o 
   7   3  11       10.99       10.39      1.00 o 
   8   3  11       15.20       17.64      1.74 o 
   9   3  11        0.13       -0.51      0.92 o 
  10   3  11        0.02        0.27      1.06 o 
  -8   4  11        5.58        3.27      1.67 o 
  -7   4  11        1.22       -2.46      3.16 o 
  -6   4  11        0.02        0.43      0.80 o 
  -5   4  11        1.71        2.33      1.90 o 
  -4   4  11        0.33        1.23      1.44 o 
  -3   4  11        2.98        2.46      1.16 o 
  -2   4  11        3.31        1.18      1.36 o 
  -1   4  11       12.54       11.30      1.19 o 
   0   4  11       40.03       44.16      1.71 o 
   1   4  11       42.14       45.33      1.73 o 
   2   4  11       22.87       22.11      1.32 o 
   3   4  11        0.84       -0.43      0.53 o 
   4   4  11        1.03        0.07      0.66 o 
   5   4  11       42.72       49.30      4.24 o 
   6   4  11        1.10        0.80      0.71 o 
   7   4  11        0.06        0.49      0.79 o 
   8   4  11        1.43       -0.14      0.64 o 
   9   4  11       53.50       63.08      3.02 o 
  10   4  11        2.71        0.52      1.19 o 
  -7   5  11        5.56        4.63      1.75 o 
  -6   5  11        2.21        3.43      1.88 o 
  -5   5  11        3.94        4.88      1.54 o 
  -4   5  11       45.38       48.94      5.86 o 
  -3   5  11       13.21        8.97      2.65 o 
  -2   5  11       14.72       18.60      4.29 o 
  -1   5  11       86.45       84.15      3.52 o 
   0   5  11      115.60       98.68      3.10 o 
   1   5  11        4.04        4.60      0.83 o 
   2   5  11        7.90        6.23      0.86 o 
   3   5  11        1.84        1.07      0.64 o 
   4   5  11       41.23       45.36      1.76 o 
   5   5  11        2.20        1.28      0.91 o 
   6   5  11        0.67        0.24      0.75 o 
   7   5  11       14.83       14.79      2.06 o 
   8   5  11       10.24       11.11      1.40 o 
   9   5  11        7.79        9.21      1.33 o 
  10   5  11        0.21       -0.85      0.90 o 
  -7   6  11        1.24        1.79      1.65 o 
  -6   6  11        2.71       -1.21      1.21 o 
  -5   6  11        0.49        0.69      1.98 o 
  -4   6  11        0.50        1.97      1.42 o 
  -3   6  11       10.91       10.44      1.76 o 
  -2   6  11       17.70       15.78      1.94 o 
  -1   6  11       48.87       46.15      2.59 o 
   0   6  11       13.23       11.52      1.35 o 
   1   6  11        5.17        4.71      1.00 o 
   2   6  11        0.01       -0.34      0.58 o 
   3   6  11        3.73        5.77      0.88 o 
   4   6  11       13.74       13.04      1.16 o 
   5   6  11       10.89        9.93      1.04 o 
   6   6  11        6.79        4.11      1.14 o 
   7   6  11        1.48        2.09      0.89 o 
   8   6  11        0.05        0.11      0.88 o 
   9   6  11        0.09       -0.85      0.85 o 
  10   6  11        0.06        0.27      0.98 o 
  -6   7  11        0.01        0.62      2.23 o 
  -5   7  11        0.54        1.44      1.49 o 
  -4   7  11       20.80       15.02      2.16 o 
  -3   7  11        4.88        6.21      1.60 o 
  -2   7  11       14.72       14.19      2.07 o 
  -1   7  11        7.80        6.44      1.23 o 
   0   7  11        0.55        1.14      1.34 o 
   1   7  11       12.87       11.03      1.20 o 
   2   7  11       11.15        9.61      1.12 o 
   3   7  11        7.76        8.07      1.02 o 
   4   7  11       14.42       14.84      1.27 o 
   5   7  11        3.09        2.27      0.76 o 
   6   7  11        0.97        0.07      0.89 o 
   7   7  11       13.66       12.23      1.48 o 
   8   7  11        3.58        3.13      1.11 o 
   9   7  11        1.98        2.04      1.11 o 
  10   7  11        3.60        3.59      1.23 o 
  -5   8  11        1.26        2.00      2.11 o 
  -4   8  11        0.49        0.23      1.42 o 
  -3   8  11        1.11        0.71      1.40 o 
  -2   8  11       10.65        8.09      1.22 o 
  -1   8  11       12.46        9.12      1.44 o 
   0   8  11       13.20       11.18      1.50 o 
   1   8  11       34.98       32.53      1.97 o 
   2   8  11       75.61       90.23      4.37 o 
   3   8  11        1.88        0.85      0.78 o 
   4   8  11        1.98        2.09      0.70 o 
   5   8  11        1.05        1.24      0.74 o 
   6   8  11        8.16        7.71      1.11 o 
   7   8  11        7.66        4.55      1.13 o 
   8   8  11        2.97        2.86      1.10 o 
   9   8  11       19.61       21.33      2.03 o 
  10   8  11        2.13        2.31      1.22 o 
  -3   9  11        0.13        0.46      1.42 o 
  -2   9  11        1.31        0.50      0.91 o 
  -1   9  11        3.20        3.49      1.23 o 
   0   9  11        0.03       -0.84      0.89 o 
   1   9  11       45.89       42.55      2.73 o 
   2   9  11       13.22       11.05      1.30 o 
   3   9  11        0.00       -0.66      0.66 o 
   4   9  11        3.97        4.26      0.99 o 
   5   9  11        1.78        2.43      1.01 o 
   6   9  11        7.65        4.67      1.03 o 
   7   9  11        8.10        7.42      1.33 o 
   8   9  11        0.03        0.33      0.97 o 
   9   9  11        0.88        0.02      1.13 o 
  -2  10  11       14.55       13.95      1.63 o 
  -1  10  11        3.61        3.44      1.18 o 
   0  10  11        0.10       -0.22      1.05 o 
   1  10  11        0.59        0.21      0.89 o 
   2  10  11       13.79       14.58      1.48 o 
   3  10  11        0.00       -0.74      0.74 o 
   4  10  11        0.10       -0.53      0.73 o 
   5  10  11        0.87        0.50      0.83 o 
   6  10  11        4.07        4.51      1.24 o 
   7  10  11        3.52        3.62      1.04 o 
   8  10  11        1.84        0.22      1.05 o 
   0  11  11        0.37        1.16      1.18 o 
   1  11  11        1.51       -0.57      1.39 o 
   2  11  11        0.39       -0.83      0.83 o 
   3  11  11        0.29        0.22      0.88 o 
   4  11  11        0.46        1.08      0.92 o 
   5  11  11        0.01       -0.11      0.87 o 
   6  11  11        0.29        0.70      1.25 o 
   7  11  11        3.76        4.34      1.24 o 
  -6  -9  12        2.85        3.90      1.47 o 
  -5  -9  12        2.32        2.50      1.60 o 
  -4  -9  12        0.65        0.10      1.17 o 
  -3  -9  12        3.16        5.35      1.67 o 
  -2  -9  12        0.32       -0.59      1.08 o 
  -1  -9  12        1.05        2.04      1.40 o 
   0  -9  12       18.32       14.33      2.27 o 
  -8  -8  12        6.25        7.91      3.17 o 
  -7  -8  12        4.02        5.79      1.79 o 
  -6  -8  12        2.81        5.76      1.61 o 
  -5  -8  12        0.30        0.20      1.40 o 
  -4  -8  12        1.56        3.37      1.55 o 
  -3  -8  12        2.31        1.07      1.21 o 
  -2  -8  12        0.37       -0.51      1.05 o 
  -1  -8  12        2.29        1.61      1.29 o 
   0  -8  12       28.21       32.52      3.25 o 
   1  -8  12        4.09        6.28      1.96 o 
   2  -8  12       11.69       15.52      2.11 o 
  -8  -7  12        7.01       13.62      2.41 o 
  -7  -7  12        5.60        7.62      1.88 o 
  -6  -7  12        1.30        2.94      1.45 o 
  -5  -7  12        7.34        8.48      1.73 o 
  -4  -7  12        5.41        5.43      1.75 o 
  -3  -7  12       41.46       39.45      3.64 o 
  -2  -7  12        2.81        2.86      1.34 o 
  -1  -7  12       23.92       20.64      2.59 o 
   0  -7  12        1.58        0.53      0.93 o 
   1  -7  12        8.70        8.48      1.55 o 
   2  -7  12       12.23        9.12      1.69 o 
   3  -7  12       18.50       20.35      2.29 o 
  -9  -6  12        0.01       -1.05      1.35 o 
  -8  -6  12       13.36       15.24      2.45 o 
  -7  -6  12        2.52        3.27      1.56 o 
  -6  -6  12        4.54        4.18      1.47 o 
  -5  -6  12       14.91       20.01      3.28 o 
  -4  -6  12       49.58       52.18      6.47 o 
  -3  -6  12        1.71        2.85      1.46 o 
  -2  -6  12        2.95        2.39      1.28 o 
  -1  -6  12        0.01        1.67      2.94 o 
   0  -6  12        0.35        0.21      1.18 o 
   1  -6  12       12.89       13.08      1.72 o 
   2  -6  12       25.08       22.44      3.84 o 
   3  -6  12        5.80        3.30      1.33 o 
   4  -6  12        1.10        0.83      1.19 o 
   5  -6  12        3.17        2.51      1.45 o 
  -9  -5  12        6.15        5.36      1.86 o 
  -8  -5  12        3.29        6.01      1.78 o 
  -7  -5  12        8.49       13.36      2.13 o 
  -6  -5  12        0.34       -0.28      1.07 o 
  -5  -5  12       10.11       12.98      1.95 o 
  -4  -5  12        1.52        1.76      1.12 o 
  -3  -5  12       18.42       21.04      2.14 o 
  -2  -5  12       45.90       46.11      4.76 o 
  -1  -5  12       17.19       18.38      1.98 o 
   0  -5  12        4.89        4.81      1.26 o 
   1  -5  12        3.55        4.07      1.22 o 
   2  -5  12        5.15        5.88      1.56 o 
   3  -5  12        3.57        3.08      1.23 o 
   4  -5  12        0.04       -0.98      0.98 o 
   5  -5  12        5.18        9.40      1.82 o 
   6  -5  12       18.96       21.16      2.61 o 
 -10  -4  12        3.00        1.88      2.36 o 
  -9  -4  12        0.49       -0.92      2.15 o 
  -8  -4  12        0.08        1.23      1.43 o 
  -7  -4  12        0.80       -1.06      1.06 o 
  -6  -4  12        0.32       -0.65      2.25 o 
  -5  -4  12       13.61        9.50      1.68 o 
  -4  -4  12       93.54       83.77      7.98 o 
  -3  -4  12        6.85        9.42      1.54 o 
  -2  -4  12       10.97       13.43      3.40 o 
  -1  -4  12       14.48       12.94      2.06 o 
   0  -4  12       14.75       16.05      3.14 o 
   1  -4  12       49.82       49.32      2.81 o 
   2  -4  12       99.87       91.41      3.96 o 
   3  -4  12        0.19        0.40      0.98 o 
   4  -4  12        0.26        0.01      1.00 o 
   5  -4  12        3.25        3.74      1.60 o 
   6  -4  12        0.23        0.86      1.23 o 
 -10  -3  12        0.00       -2.02      2.02 o 
  -9  -3  12       11.78       14.63      2.54 o 
  -8  -3  12        1.17        2.49      1.55 o 
  -7  -3  12        6.61        9.21      1.95 o 
  -6  -3  12        6.65        8.25      1.77 o 
  -5  -3  12        1.65        1.37      1.43 o 
  -4  -3  12        4.49        8.24      1.59 o 
  -3  -3  12        4.19        1.42      0.80 o 
  -2  -3  12       49.66       49.04      2.33 o 
  -1  -3  12       16.42       12.49      3.12 o 
   0  -3  12       13.21       11.88      1.64 o 
   1  -3  12       51.03       52.65      2.90 o 
   2  -3  12        8.48        8.31      2.51 o 
   3  -3  12       11.11       10.29      1.67 o 
   4  -3  12        0.79        0.40      0.94 o 
   5  -3  12        0.33        0.44      1.03 o 
   6  -3  12        0.86        0.83      1.20 o 
   7  -3  12        0.18       -0.10      1.19 o 
 -10  -2  12        1.48        0.37      2.43 o 
  -9  -2  12        0.24        0.40      1.85 o 
  -8  -2  12       12.20       11.27      2.14 o 
  -7  -2  12        0.94       -0.15      1.30 o 
  -6  -2  12        3.61        3.95      1.46 o 
  -5  -2  12       24.04       19.44      3.72 o 
  -4  -2  12        0.33        1.99      1.14 o 
  -3  -2  12        5.94        5.61      1.06 o 
  -2  -2  12       31.63       28.84      1.95 o 
  -1  -2  12        5.46        4.02      0.96 o 
   0  -2  12       51.63       54.53      2.90 o 
   1  -2  12      101.75       99.71      4.04 o 
   2  -2  12       17.19       13.17      1.77 o 
   3  -2  12        5.50        6.13      1.35 o 
   4  -2  12        0.32       -0.03      1.09 o 
   5  -2  12        0.73        1.52      1.11 o 
   6  -2  12       18.41       15.31      2.23 o 
   7  -2  12        2.60        2.81      1.67 o 
   8  -2  12        3.63        2.14      1.28 o 
  -9  -1  12        1.50        3.13      2.54 o 
  -8  -1  12        2.89       -1.31      1.68 o 
  -7  -1  12        2.79        2.05      2.30 o 
  -6  -1  12        1.25        3.49      1.44 o 
  -5  -1  12       14.45       10.86      2.38 o 
  -4  -1  12       10.45        3.60      1.69 o 
  -3  -1  12        3.53        2.29      0.85 o 
  -2  -1  12       23.88       25.35      1.83 o 
  -1  -1  12        0.10        0.74      0.73 o 
   0  -1  12       60.26       62.96      2.35 o 
   1  -1  12       21.30       20.52      1.51 o 
   2  -1  12       12.60       13.83      1.30 o 
   3  -1  12        4.30        4.86      1.13 o 
   4  -1  12        7.18        8.73      1.21 o 
   5  -1  12        0.00        0.94      0.84 o 
   6  -1  12        2.24        1.37      0.95 o 
   7  -1  12        1.92        3.79      1.10 o 
   8  -1  12        0.63       -0.29      1.34 o 
  -9   0  12        6.05        3.38      2.60 o 
  -8   0  12        0.30       -0.83      2.00 o 
  -7   0  12        0.12        3.10      2.28 o 
  -6   0  12        8.66       11.02      2.90 o 
  -5   0  12       14.59       17.88      2.23 o 
  -4   0  12        5.23        4.72      1.37 o 
  -3   0  12       17.86       17.40      2.27 o 
  -2   0  12        8.06        7.83      1.15 o 
  -1   0  12        4.35        3.79      0.93 o 
   0   0  12        9.67       11.49      1.26 o 
   1   0  12        6.72        7.07      1.03 o 
   2   0  12        8.90        8.69      1.11 o 
   3   0  12       30.35       27.90      1.84 o 
   4   0  12        2.50        3.14      0.92 o 
   5   0  12        7.17        6.27      0.97 o 
   6   0  12        1.21        1.15      0.81 o 
   7   0  12       11.98       15.74      1.51 o 
   8   0  12        0.27       -0.85      0.85 o 
   9   0  12        7.13        4.78      1.55 o 
  -9   1  12        0.24       -0.05      2.30 o 
  -8   1  12        0.17        1.30      2.34 o 
  -7   1  12        2.87       -0.50      1.82 o 
  -6   1  12       82.79       67.59      5.64 o 
  -5   1  12        0.50       -0.21      1.96 o 
  -4   1  12        0.06        1.08      1.23 o 
  -3   1  12        0.21       -0.36      0.78 o 
  -2   1  12        0.02       -0.23      0.71 o 
  -1   1  12       27.38       25.05      1.81 o 
   0   1  12       45.56       44.59      2.18 o 
   1   1  12        0.60       -0.02      0.69 o 
   2   1  12       30.82       25.33      1.90 o 
   3   1  12        7.35       10.57      1.43 o 
   4   1  12       17.55       15.04      1.50 o 
   5   1  12        2.76        2.09      0.77 o 
   6   1  12       14.91       15.07      1.37 o 
   7   1  12        0.11        0.33      1.03 o 
   8   1  12        1.84        4.49      2.30 o 
   9   1  12        1.58        0.31      1.19 o 
  -8   2  12        0.18        1.20      1.36 o 
  -7   2  12        1.14        0.61      1.28 o 
  -6   2  12        0.02       -1.09      1.09 o 
  -5   2  12        5.79        9.98      2.02 o 
  -4   2  12        7.13        3.42      1.11 o 
  -3   2  12        5.41        6.91      1.26 o 
  -2   2  12        3.00        3.91      0.84 o 
  -1   2  12        4.88        6.81      0.84 o 
   0   2  12       38.10       40.49      1.61 o 
   1   2  12        2.50        2.10      0.63 o 
   2   2  12       98.04       99.88      2.76 o 
   3   2  12       85.78       76.41      4.04 o 
   4   2  12       79.84       83.36      2.50 o 
   5   2  12        5.70        4.98      0.91 o 
   6   2  12       14.70       18.89      1.67 o 
   7   2  12        0.28       -0.48      0.81 o 
   8   2  12        1.71        1.37      1.05 o 
   9   2  12       11.08        8.70      1.57 o 
  -8   3  12        0.34        0.36      0.98 o 
  -7   3  12        0.68       -0.14      1.35 o 
  -6   3  12       27.02       19.06      2.12 o 
  -5   3  12        7.90        6.35      1.49 o 
  -4   3  12        0.40       -1.02      1.02 o 
  -3   3  12        7.02        7.65      1.37 o 
  -2   3  12        1.34       -0.46      0.69 o 
  -1   3  12       18.86       16.40      1.36 o 
   0   3  12       44.07       48.10      2.06 o 
   1   3  12       11.56       11.66      1.18 o 
   2   3  12        0.03        1.20      0.72 o 
   3   3  12        5.78        6.45      0.94 o 
   4   3  12        0.86        1.32      0.70 o 
   5   3  12        2.99        2.77      0.78 o 
   6   3  12        0.01        1.65      0.81 o 
   7   3  12        5.95        7.61      1.21 o 
   8   3  12        4.50        7.23      1.67 o 
   9   3  12       16.56       16.88      1.82 o 
  10   3  12        2.01        1.52      1.16 o 
  -7   4  12        1.17        1.59      1.54 o 
  -6   4  12        0.02        0.38      1.37 o 
  -5   4  12        1.17        0.44      1.23 o 
  -4   4  12        2.97        2.59      1.30 o 
  -3   4  12        8.51        8.03      1.47 o 
  -2   4  12        2.37        2.07      1.16 o 
  -1   4  12       47.90       47.46      2.67 o 
   0   4  12        9.41       11.32      1.21 o 
   1   4  12        0.68        1.22      0.76 o 
   2   4  12        2.64        3.33      1.00 o 
   3   4  12       15.62       11.66      1.06 o 
   4   4  12        0.15       -0.59      0.59 o 
   5   4  12        0.10       -0.52      0.65 o 
   6   4  12        2.01        1.36      0.91 o 
   7   4  12        4.64        3.68      0.94 o 
   8   4  12        1.14        0.83      3.15 o 
   9   4  12        4.77        6.01      1.83 o 
  10   4  12        2.59        4.23      1.30 o 
  -7   5  12        2.86        1.43      1.61 o 
  -6   5  12        0.10        1.09      2.10 o 
  -5   5  12        0.05       -0.51      1.24 o 
  -4   5  12        4.09        1.08      2.23 o 
  -3   5  12        0.05       -0.28      1.13 o 
  -2   5  12        2.49        0.24      1.15 o 
  -1   5  12       12.83       11.38      1.62 o 
   0   5  12        1.34       -0.26      0.97 o 
   1   5  12        1.84        2.65      0.96 o 
   2   5  12        0.08        0.03      0.61 o 
   3   5  12        4.59        4.97      0.86 o 
   4   5  12       21.13       22.24      1.78 o 
   5   5  12       18.34       17.05      1.52 o 
   6   5  12        7.59        5.81      1.08 o 
   7   5  12        2.59        0.67      0.84 o 
   8   5  12        4.42        3.58      1.04 o 
   9   5  12        5.84        5.09      1.17 o 
  10   5  12        0.64        0.54      1.63 o 
  -6   6  12        2.53       -0.42      3.05 o 
  -5   6  12        2.82        3.80      1.60 o 
  -4   6  12        1.14       -0.72      1.21 o 
  -3   6  12        1.70        1.76      1.30 o 
  -2   6  12        0.02       -1.27      1.27 o 
  -1   6  12        6.21        5.60      1.41 o 
   0   6  12        1.33       -0.70      0.98 o 
   1   6  12        1.24        1.81      1.08 o 
   2   6  12       18.81       18.31      1.44 o 
   3   6  12        0.79        1.00      0.67 o 
   4   6  12        3.41        3.02      0.82 o 
   5   6  12        4.35        4.27      0.96 o 
   6   6  12        8.51        7.92      1.43 o 
   7   6  12        2.91        1.37      1.87 o 
   8   6  12        2.15        0.24      0.94 o 
   9   6  12        0.03       -0.37      0.87 o 
  10   6  12        2.51        3.06      2.31 o 
  -5   7  12        0.86       -1.17      1.37 o 
  -4   7  12        3.10        3.36      1.62 o 
  -3   7  12        2.71        1.73      1.86 o 
  -2   7  12        1.01       -0.49      1.33 o 
  -1   7  12       13.65       11.28      1.79 o 
   0   7  12        2.28        2.53      1.25 o 
   1   7  12        1.61        1.17      0.88 o 
   2   7  12        1.06        0.66      0.84 o 
   3   7  12        0.29       -0.76      0.76 o 
   4   7  12        7.97        6.81      0.99 o 
   5   7  12       10.69       10.49      1.32 o 
   6   7  12        8.93        7.01      1.19 o 
   7   7  12        0.40       -0.35      0.96 o 
   8   7  12        6.21        7.62      1.32 o 
   9   7  12        4.85        7.38      1.41 o 
  -4   8  12        0.06        0.19      3.34 o 
  -3   8  12        0.00        0.20      1.45 o 
  -2   8  12        8.46        8.71      1.90 o 
  -1   8  12       14.09       14.84      2.10 o 
   0   8  12        4.05        9.10      1.42 o 
   1   8  12        0.86        2.33      1.05 o 
   2   8  12        3.78        3.75      1.09 o 
   3   8  12        0.02        1.76      0.96 o 
   4   8  12        0.84        1.02      0.88 o 
   5   8  12        0.42        0.64      0.77 o 
   6   8  12        0.74        1.00      0.88 o 
   7   8  12        1.65        0.85      0.90 o 
   8   8  12        0.01        0.19      0.91 o 
   9   8  12       14.37       19.01      1.98 o 
  -2   9  12        1.08        2.50      1.58 o 
  -1   9  12        2.81        0.80      1.52 o 
   0   9  12       16.69       17.49      1.86 o 
   1   9  12       30.21       30.97      2.35 o 
   2   9  12        6.56        7.92      1.53 o 
   3   9  12        0.01       -0.70      0.87 o 
   4   9  12        5.08        5.16      1.29 o 
   5   9  12        1.80        3.87      1.28 o 
   6   9  12        7.30        8.23      1.20 o 
   7   9  12        3.30        2.56      1.07 o 
   8   9  12        1.54        1.20      1.06 o 
  -1  10  12        2.16        2.83      1.61 o 
   0  10  12        2.29        2.31      1.17 o 
   1  10  12        2.00        1.92      1.97 o 
   2  10  12        0.51       -0.09      1.22 o 
   3  10  12        1.09        1.02      1.05 o 
   4  10  12        2.51        1.52      1.07 o 
   5  10  12        6.77        9.56      1.49 o 
   6  10  12        0.30       -0.46      0.96 o 
   7  10  12        0.01       -0.20      1.20 o 
   2  11  12        0.00        2.59      2.16 o 
   3  11  12        0.00        0.91      0.98 o 
   4  11  12        0.01       -0.49      0.99 o 
  -6  -8  13        0.70        0.02      1.27 o 
  -5  -8  13        0.76        1.33      1.59 o 
  -4  -8  13        0.27       -0.98      1.23 o 
  -3  -8  13        4.41        4.71      1.72 o 
  -2  -8  13        2.40        4.14      1.66 o 
  -1  -8  13        0.00       -0.59      1.21 o 
   0  -8  13        5.68        6.93      2.00 o 
  -7  -7  13        1.21        0.58      1.52 o 
  -6  -7  13        0.53        1.87      1.36 o 
  -5  -7  13        0.06       -1.11      1.43 o 
  -4  -7  13        2.19        1.91      1.58 o 
  -3  -7  13        2.29        3.50      1.48 o 
  -2  -7  13        0.27       -0.19      1.16 o 
  -1  -7  13        5.63        3.43      1.59 o 
   0  -7  13        0.01       -0.88      0.93 o 
   1  -7  13        0.70       -0.82      1.03 o 
   2  -7  13        0.23        1.53      1.16 o 
  -8  -6  13        0.85        3.32      1.64 o 
  -7  -6  13        0.38        0.64      1.41 o 
  -6  -6  13        0.43        0.88      1.29 o 
  -5  -6  13       15.75       17.56      2.27 o 
  -4  -6  13       65.46       73.50      4.94 o 
  -3  -6  13        5.67        5.81      1.92 o 
  -2  -6  13        0.32       -0.59      1.14 o 
  -1  -6  13        1.93       -0.11      0.92 o 
   0  -6  13        0.39        0.69      1.09 o 
   1  -6  13        0.45        0.26      1.02 o 
   2  -6  13       10.52        8.28      1.65 o 
   3  -6  13        0.33        3.17      2.13 o 
   4  -6  13        4.95        6.18      2.57 o 
  -8  -5  13        2.55        6.31      1.88 o 
  -7  -5  13        0.24        0.53      1.18 o 
  -6  -5  13        1.50        2.21      1.36 o 
  -5  -5  13       10.62        9.65      1.79 o 
  -4  -5  13        6.01        4.83      1.42 o 
  -3  -5  13        1.12       -0.19      1.23 o 
  -2  -5  13       11.62        8.31      2.20 o 
  -1  -5  13       12.29       13.40      1.82 o 
   0  -5  13        0.17        0.14      1.02 o 
   1  -5  13        4.42        2.55      1.22 o 
   2  -5  13        0.34        2.79      1.77 o 
   3  -5  13        1.41        1.48      1.21 o 
   4  -5  13        0.13        0.07      1.09 o 
   5  -5  13        3.99        2.57      1.50 o 
  -9  -4  13        0.00       -1.35      1.35 o 
  -8  -4  13        5.32        3.42      1.71 o 
  -7  -4  13        0.27        0.66      1.31 o 
  -6  -4  13        0.68        2.77      1.40 o 
  -5  -4  13        1.31       -0.06      1.13 o 
  -4  -4  13        3.74        1.71      1.15 o 
  -3  -4  13        8.34        9.75      1.59 o 
  -2  -4  13       10.11       10.92      1.74 o 
  -1  -4  13        1.18       -0.23      0.86 o 
   0  -4  13        0.03        0.07      0.93 o 
   1  -4  13       20.41       21.49      2.23 o 
   2  -4  13        0.06        0.15      0.96 o 
   3  -4  13        0.04        1.02      1.12 o 
   4  -4  13        0.00       -1.69      1.99 o 
   5  -4  13        0.01       -1.10      1.10 o 
   6  -4  13        0.21       -0.15      1.28 o 
  -9  -3  13        0.80       -0.48      2.32 o 
  -8  -3  13        3.98        4.52      1.78 o 
  -7  -3  13        1.52        0.96      1.39 o 
  -6  -3  13        0.66       -0.31      1.77 o 
  -5  -3  13        5.59        6.34      1.60 o 
  -4  -3  13        2.27        2.52      1.43 o 
  -3  -3  13        0.60        0.45      0.84 o 
  -2  -3  13        5.17        7.55      2.90 o 
  -1  -3  13        0.96        0.44      1.23 o 
   0  -3  13        0.00       -0.28      0.82 o 
   1  -3  13       11.87       11.15      1.69 o 
   2  -3  13       28.48       21.86      2.28 o 
   3  -3  13        1.36        1.13      1.02 o 
   4  -3  13        0.15        0.73      1.56 o 
   5  -3  13        0.05       -0.96      0.96 o 
   6  -3  13        1.11        3.26      1.43 o 
  -9  -2  13        3.28        1.84      2.49 o 
  -8  -2  13        3.45        2.72      2.35 o 
  -7  -2  13        5.52        3.72      1.67 o 
  -6  -2  13        0.78        0.38      1.36 o 
  -5  -2  13        0.46        0.98      1.22 o 
  -4  -2  13        5.81        5.99      2.96 o 
  -3  -2  13        0.22        0.30      0.82 o 
  -2  -2  13        0.00       -0.16      0.73 o 
  -1  -2  13       11.21        8.90      1.56 o 
   0  -2  13        5.05        4.26      1.25 o 
   1  -2  13       15.41       14.75      1.89 o 
   2  -2  13       10.21        8.60      1.58 o 
   3  -2  13        3.44        1.43      1.04 o 
   4  -2  13        0.29       -0.50      1.40 o 
   5  -2  13        2.82        2.19      1.32 o 
   6  -2  13       13.92       11.09      1.94 o 
   7  -2  13        0.28       -0.12      1.28 o 
  -9  -1  13        0.65       -1.23      2.26 o 
  -8  -1  13        1.31       -0.18      2.00 o 
  -7  -1  13        0.05       -1.23      1.81 o 
  -6  -1  13        3.13        1.12      1.36 o 
  -5  -1  13        4.50        3.61      1.47 o 
  -4  -1  13        0.00        0.30      1.11 o 
  -3  -1  13       15.83       18.54      1.76 o 
  -2  -1  13        8.62        5.17      1.12 o 
  -1  -1  13        0.91        1.38      0.89 o 
   0  -1  13        5.68        4.56      1.23 o 
   1  -1  13        0.97        1.08      0.76 o 
   2  -1  13        0.56        0.97      0.74 o 
   3  -1  13        0.29        0.63      0.76 o 
   4  -1  13        0.56        0.54      0.83 o 
   5  -1  13        1.70        0.75      0.92 o 
   6  -1  13        5.28        6.66      1.30 o 
   7  -1  13        4.96        4.76      1.29 o 
   8  -1  13        0.20        2.70      1.26 o 
  -8   0  13        0.01        1.69      2.48 o 
  -7   0  13        0.01        2.04      2.27 o 
  -6   0  13        0.03       -1.81      1.81 o 
  -5   0  13        5.51        7.23      1.73 o 
  -4   0  13        5.72        9.00      1.78 o 
  -3   0  13       19.92       16.06      1.62 o 
  -2   0  13        6.51        8.75      1.24 o 
  -1   0  13       29.90       27.56      1.96 o 
   0   0  13        1.42        0.95      0.92 o 
   1   0  13        0.00        0.01      0.80 o 
   2   0  13       41.33       41.71      2.19 o 
   3   0  13        7.88        7.94      1.19 o 
   4   0  13        0.01       -0.38      0.69 o 
   5   0  13        1.02        1.37      0.90 o 
   6   0  13        1.89        1.79      1.06 o 
   7   0  13        0.48        0.49      1.01 o 
   8   0  13        4.70        6.21      1.75 o 
  -8   1  13        2.15        2.37      2.71 o 
  -7   1  13       13.52       13.73      3.57 o 
  -6   1  13       20.81       24.12      4.04 o 
  -5   1  13        3.43        6.62      2.47 o 
  -4   1  13        5.98        6.69      2.42 o 
  -3   1  13        1.10        0.07      0.84 o 
  -2   1  13        2.09        4.99      1.12 o 
  -1   1  13        4.27        6.20      1.13 o 
   0   1  13       33.27       31.97      2.85 o 
   1   1  13       24.72       23.53      2.27 o 
   2   1  13       43.50       45.51      3.20 o 
   3   1  13       16.00       15.03      1.47 o 
   4   1  13       30.72       37.54      2.23 o 
   5   1  13        8.32        9.91      1.59 o 
   6   1  13       21.85       26.12      2.90 o 
   7   1  13        0.50        0.53      0.96 o 
   8   1  13        0.08        0.69      1.07 o 
  -8   2  13        5.55        2.49      2.71 o 
  -7   2  13        7.77        3.99      2.64 o 
  -6   2  13        3.98        2.73      2.74 o 
  -5   2  13        0.01       -0.98      0.98 o 
  -4   2  13        2.10        1.09      1.04 o 
  -3   2  13       11.99       13.25      1.67 o 
  -2   2  13       11.47       12.65      1.19 o 
  -1   2  13       24.30       22.98      2.24 o 
   0   2  13        6.51        4.33      1.06 o 
   1   2  13       15.71       16.44      1.57 o 
   2   2  13        0.00        1.53      1.04 o 
   3   2  13       38.18       29.59      2.60 o 
   4   2  13        0.07        0.40      0.98 o 
   5   2  13        5.36        3.09      1.19 o 
   6   2  13        0.00        0.43      0.97 o 
   7   2  13       13.18       15.03      2.56 o 
   8   2  13        3.40        6.59      1.36 o 
   9   2  13        2.28        2.29      1.26 o 
  -7   3  13        0.08       -0.82      1.33 o 
  -6   3  13        9.22       11.18      2.71 o 
  -5   3  13        1.66        1.42      1.24 o 
  -4   3  13        0.40       -0.81      1.12 o 
  -3   3  13        0.08       -0.02      1.07 o 
  -2   3  13       17.97       16.81      1.95 o 
  -1   3  13       14.25       15.36      1.44 o 
   0   3  13        7.44        3.95      0.92 o 
   1   3  13        0.08       -0.43      0.71 o 
   2   3  13        2.93        1.41      0.87 o 
   3   3  13       11.54       12.32      1.35 o 
   4   3  13        1.99        0.60      1.40 o 
   5   3  13       42.00       48.26      4.94 o 
   6   3  13        0.97        0.43      1.02 o 
   7   3  13        0.84        0.00      0.88 o 
   8   3  13        0.28        1.05      1.13 o 
   9   3  13        0.03        0.52      1.55 o 
  -7   4  13        0.58       -0.29      1.50 o 
  -6   4  13        2.94        1.96      1.51 o 
  -5   4  13        1.06        1.21      1.41 o 
  -4   4  13        0.00        0.99      1.25 o 
  -3   4  13        1.59        0.20      1.19 o 
  -2   4  13        0.03        0.64      1.09 o 
  -1   4  13        6.69        6.09      2.12 o 
   0   4  13       15.11       15.08      1.40 o 
   1   4  13        6.32        7.89      1.12 o 
   2   4  13        7.00        6.82      1.08 o 
   3   4  13        5.23        7.38      1.28 o 
   4   4  13        0.12        0.35      0.89 o 
   5   4  13        0.19       -0.51      0.76 o 
   6   4  13       11.69        9.41      1.19 o 
   7   4  13        7.07       10.46      1.86 o 
   8   4  13        1.00        0.35      1.20 o 
   9   4  13       25.52       32.58      3.38 o 
  -6   5  13        0.38        0.86      1.59 o 
  -5   5  13        2.29        0.41      1.42 o 
  -4   5  13        4.34        1.33      1.49 o 
  -3   5  13       18.63       20.09      2.20 o 
  -2   5  13       30.17       29.61      2.53 o 
  -1   5  13        8.74        6.06      1.45 o 
   0   5  13        4.39        7.40      1.48 o 
   1   5  13        4.16        3.52      0.96 o 
   2   5  13        0.85        0.55      1.04 o 
   3   5  13       14.07       14.59      1.71 o 
   4   5  13       17.10       18.08      2.85 o 
   5   5  13        0.06       -0.68      0.69 o 
   6   5  13        0.01       -0.40      1.07 o 
   7   5  13        1.09       -0.24      0.82 o 
   8   5  13        0.00       -0.31      0.86 o 
   9   5  13        0.71        0.96      1.29 o 
  -5   6  13        2.44        0.10      1.46 o 
  -4   6  13        0.03        0.54      1.40 o 
  -3   6  13        0.08        0.02      1.34 o 
  -2   6  13       13.67       10.66      1.88 o 
  -1   6  13        4.39        5.35      1.45 o 
   0   6  13        4.10        4.10      1.43 o 
   1   6  13        1.41        1.72      1.11 o 
   2   6  13        4.51        1.51      1.54 o 
   3   6  13       12.30       12.84      1.58 o 
   4   6  13        5.24        4.41      1.07 o 
   5   6  13        2.76        1.29      0.88 o 
   6   6  13        0.18        1.20      0.91 o 
   7   6  13        0.02       -0.79      0.79 o 
   8   6  13        0.03        0.74      1.30 o 
   9   6  13        1.43       -0.30      1.01 o 
  -4   7  13        1.38        0.33      1.55 o 
  -3   7  13        9.27       10.14      2.01 o 
  -2   7  13        0.00        0.35      2.30 o 
  -1   7  13        1.19        1.02      2.55 o 
   0   7  13        5.83        8.02      3.00 o 
   1   7  13        3.20        3.76      1.37 o 
   2   7  13        0.39       -0.78      1.07 o 
   3   7  13        0.49        1.95      0.97 o 
   4   7  13        2.29        2.18      0.87 o 
   5   7  13        0.08        0.14      0.84 o 
   6   7  13        1.45        0.73      0.93 o 
   7   7  13        2.99        5.47      1.21 o 
   8   7  13        1.06        1.43      1.07 o 
  -3   8  13        0.49       -1.37      1.37 o 
  -2   8  13        1.30       -1.67      2.38 o 
  -1   8  13        7.50        6.80      1.77 o 
   0   8  13        5.52        7.89      1.77 o 
   1   8  13        9.50       12.77      1.91 o 
   2   8  13        0.05       -0.22      1.16 o 
   3   8  13        4.99        5.40      1.23 o 
   4   8  13        2.51        5.07      1.22 o 
   5   8  13        6.48        6.18      1.20 o 
   6   8  13        0.12       -0.38      0.88 o 
   7   8  13        0.81        1.69      1.07 o 
   8   8  13        0.89       -0.42      0.92 o 
  -1   9  13        0.95       -0.29      4.60 o 
   0   9  13        0.01       -0.38      1.24 o 
   1   9  13        0.93       -0.29      1.38 o 
   2   9  13        2.24        3.27      1.19 o 
   3   9  13        5.22        7.14      2.19 o 
   4   9  13        2.57        2.28      1.10 o 
   5   9  13        2.45        1.43      1.04 o 
   6   9  13        3.73        5.71      1.59 o 
   7   9  13        2.79        6.38      1.40 o 
   1  10  13        5.64        6.88      1.83 o 
   2  10  13        0.47        0.39      1.08 o 
   3  10  13        2.19        1.46      1.17 o 
   4  10  13        0.14       -0.57      0.92 o 
   5  10  13        1.92        2.83      1.18 o 
  -5  -7  14        4.73        7.55      2.35 o 
  -4  -7  14        1.47        1.49      1.64 o 
  -3  -7  14        0.66        0.95      1.46 o 
  -2  -7  14        0.02       -0.47      1.21 o 
  -1  -7  14        5.18        5.54      1.85 o 
   0  -7  14        0.41        0.45      1.10 o 
  -7  -6  14        1.23        0.32      1.41 o 
  -6  -6  14        1.47       -0.05      1.29 o 
  -5  -6  14        2.43        4.21      2.07 o 
  -4  -6  14        0.43       -0.18      1.46 o 
  -3  -6  14        2.90        6.92      2.09 o 
  -2  -6  14        1.32        1.09      1.46 o 
  -1  -6  14        0.76        2.72      1.19 o 
   0  -6  14        0.64        0.50      1.14 o 
   1  -6  14        1.50        1.09      1.21 o 
   2  -6  14        0.02       -1.05      1.05 o 
  -7  -5  14        0.39        2.99      1.52 o 
  -6  -5  14        1.39        1.32      1.40 o 
  -5  -5  14       10.22       11.76      2.06 o 
  -4  -5  14       15.70       11.14      2.46 o 
  -3  -5  14        2.39       -0.05      1.33 o 
  -2  -5  14        1.19        2.21      1.20 o 
  -1  -5  14        0.59       -0.51      0.97 o 
   0  -5  14        1.29        0.96      1.34 o 
   1  -5  14        2.44        3.90      1.43 o 
   2  -5  14        0.88        1.05      1.68 o 
   3  -5  14        4.14        3.72      1.42 o 
  -8  -4  14        2.26        5.35      1.92 o 
  -7  -4  14        3.52        2.18      1.46 o 
  -6  -4  14        5.55        3.97      1.58 o 
  -5  -4  14        1.00        0.02      1.14 o 
  -4  -4  14        0.00        0.04      1.87 o 
  -3  -4  14        2.29       -0.50      1.49 o 
  -2  -4  14        1.36        0.72      1.08 o 
  -1  -4  14        2.05        0.95      0.98 o 
   0  -4  14       15.12       12.73      1.91 o 
   1  -4  14        1.19        0.09      1.47 o 
   2  -4  14        0.29        1.50      1.39 o 
   3  -4  14        0.00       -0.88      0.97 o 
   4  -4  14        0.26        1.52      1.26 o 
   5  -4  14        4.16        2.50      1.45 o 
  -8  -3  14        9.69       13.30      2.51 o 
  -7  -3  14        0.11        1.98      1.47 o 
  -6  -3  14        0.15       -0.22      1.27 o 
  -5  -3  14        1.84        2.62      1.43 o 
  -4  -3  14        5.07        6.73      1.74 o 
  -3  -3  14       12.95       17.98      3.12 o 
  -2  -3  14        0.00        0.97      1.03 o 
  -1  -3  14        4.74        6.49      1.55 o 
   0  -3  14        2.52        1.79      1.12 o 
   1  -3  14        0.43        0.57      1.01 o 
   2  -3  14        1.83        2.23      1.19 o 
   3  -3  14        1.80        2.34      1.25 o 
   4  -3  14        0.50        0.98      1.14 o 
   5  -3  14        0.56        0.14      1.25 o 
  -8  -2  14        0.86        1.23      2.16 o 
  -7  -2  14        0.31        0.54      1.42 o 
  -6  -2  14        0.48       -0.08      1.24 o 
  -5  -2  14        0.03       -0.25      1.38 o 
  -4  -2  14       11.80       13.77      3.85 o 
  -3  -2  14       18.68       18.47      1.85 o 
  -2  -2  14       14.74       14.66      2.02 o 
  -1  -2  14        2.52        1.08      1.61 o 
   0  -2  14       12.04       15.46      2.02 o 
   1  -2  14        3.73        3.03      1.20 o 
   2  -2  14        1.12        1.66      1.12 o 
   3  -2  14        1.26        1.74      1.19 o 
   4  -2  14        0.03        1.00      1.12 o 
   5  -2  14        2.22        2.86      1.39 o 
   6  -2  14        0.72        2.15      1.47 o 
  -8  -1  14        0.95       -1.74      1.77 o 
  -7  -1  14        2.71        2.11      2.41 o 
  -6  -1  14        8.06       11.52      3.11 o 
  -5  -1  14        3.55        4.77      1.58 o 
  -4  -1  14       10.59       12.39      6.00 o 
  -3  -1  14        0.02       -0.86      0.86 o 
  -2  -1  14        3.26        2.77      1.19 o 
  -1  -1  14        0.98        1.72      1.07 o 
   0  -1  14        0.04       -0.33      1.11 o 
   1  -1  14        0.66        1.44      0.78 o 
   2  -1  14        2.41        3.12      0.94 o 
   3  -1  14        0.09       -0.19      0.78 o 
   4  -1  14        0.18       -0.78      0.78 o 
   5  -1  14        0.74        0.29      0.96 o 
   6  -1  14        1.64        2.09      1.11 o 
   7  -1  14        8.92       12.62      1.70 o 
  -8   0  14        1.36        1.78      2.62 o 
  -7   0  14        0.35       -0.03      2.25 o 
  -6   0  14        0.04       -0.93      1.85 o 
  -5   0  14        0.00       -1.67      1.67 o 
  -4   0  14        0.13       -0.98      0.98 o 
  -3   0  14       38.53       37.66      2.50 o 
  -2   0  14        0.62        1.11      0.95 o 
  -1   0  14        7.88       12.33      1.82 o 
   0   0  14        2.41        3.13      1.40 o 
   1   0  14       14.31       13.87      4.71 o 
   2   0  14        0.36        1.08      0.79 o 
   3   0  14        8.91       10.46      1.34 o 
   4   0  14        0.74        1.96      0.93 o 
   5   0  14        3.97        4.44      1.43 o 
   6   0  14        0.00       -0.28      0.89 o 
   7   0  14        6.31        5.15      1.37 o 
  -7   1  14        3.51        3.43      2.69 o 
  -6   1  14        0.22       -1.73      1.73 o 
  -5   1  14        0.14        0.62      2.13 o 
  -4   1  14        0.63       -0.45      1.73 o 
  -3   1  14        0.77        0.50      1.16 o 
  -2   1  14        0.00       -0.83      0.83 o 
  -1   1  14        0.39       -0.20      0.78 o 
   0   1  14        1.00        0.69      1.78 o 
   1   1  14       13.21       14.47      4.18 o 
   2   1  14       27.07       27.27      4.93 o 
   3   1  14       73.55       71.55      3.71 o 
   4   1  14        2.33        2.79      1.00 o 
   5   1  14        0.51        1.30      0.93 o 
   6   1  14        3.48        3.81      1.43 o 
   7   1  14        6.25        6.96      2.08 o 
   8   1  14        1.73        3.20      1.48 o 
  -7   2  14        2.11        2.11      2.53 o 
  -6   2  14       15.62       11.85      3.34 o 
  -5   2  14        1.84        0.49      2.41 o 
  -4   2  14        0.01       -1.76      1.76 o 
  -3   2  14        0.44        0.41      2.01 o 
  -2   2  14        1.65       -1.13      1.13 o 
  -1   2  14        0.56        0.62      1.87 o 
   0   2  14        0.38        0.34      0.97 o 
   1   2  14       16.94       19.95      3.15 o 
   2   2  14       30.02       24.89      3.56 o 
   3   2  14       34.79       38.64      4.51 o 
   4   2  14       10.69       12.26      2.77 o 
   5   2  14       11.52        9.44      2.57 o 
   6   2  14        2.23        2.29      1.23 o 
   7   2  14        0.11       -0.22      1.03 o 
   8   2  14        1.10        0.28      1.24 o 
  -6   3  14        1.88        2.00      3.03 o 
  -5   3  14        0.99       -0.45      2.22 o 
  -4   3  14        8.87        8.75      1.59 o 
  -3   3  14        3.04        1.68      1.59 o 
  -2   3  14       16.23       24.67      2.06 o 
  -1   3  14        1.26        2.85      0.90 o 
   0   3  14        0.06        0.78      0.79 o 
   1   3  14        5.83        4.83      1.79 o 
   2   3  14        2.19        2.80      1.80 o 
   3   3  14       15.84       14.40      3.00 o 
   4   3  14        6.06        5.73      2.11 o 
   5   3  14        0.66       -1.22      1.39 o 
   6   3  14        7.82        9.35      2.72 o 
   7   3  14        0.07        0.00      1.46 o 
   8   3  14        0.02        0.90      1.17 o 
  -6   4  14        2.17        1.02      1.60 o 
  -5   4  14        0.57        0.41      1.65 o 
  -4   4  14        1.52        0.83      1.42 o 
  -3   4  14        0.14       -0.30      1.24 o 
  -2   4  14        4.74        6.29      1.54 o 
  -1   4  14        1.21        3.21      1.25 o 
   0   4  14        0.02       -0.56      0.79 o 
   1   4  14        2.89        2.54      0.96 o 
   2   4  14        0.20       -0.80      0.80 o 
   3   4  14        9.22       11.20      1.60 o 
   4   4  14        9.48       10.85      1.46 o 
   5   4  14        0.51       -0.86      1.40 o 
   6   4  14        6.15        4.30      2.19 o 
   7   4  14        0.29       -0.40      1.54 o 
   8   4  14        1.30        3.17      1.52 o 
  -5   5  14        4.16        2.70      1.66 o 
  -4   5  14        3.90        4.19      1.60 o 
  -3   5  14        1.14       -0.40      1.34 o 
  -2   5  14        3.87        5.74      1.61 o 
  -1   5  14        4.02        3.60      1.47 o 
   0   5  14        3.00        6.04      1.67 o 
   1   5  14        0.19        1.51      1.18 o 
   2   5  14        0.01        0.44      0.87 o 
   3   5  14        6.05       10.52      2.59 o 
   4   5  14        1.22        2.76      1.15 o 
   5   5  14        1.63        2.94      1.17 o 
   6   5  14        2.63        3.92      1.20 o 
   7   5  14        5.32        8.46      2.39 o 
   8   5  14       25.50       33.93      3.37 o 
  -4   6  14        2.93        2.89      1.62 o 
  -3   6  14        0.26        0.52      1.42 o 
  -2   6  14        2.64        3.44      1.61 o 
  -1   6  14        0.04       -1.14      1.14 o 
   0   6  14        0.07       -0.70      1.18 o 
   1   6  14        3.42        5.04      2.01 o 
   2   6  14        0.01        1.07      1.17 o 
   3   6  14        2.04        0.50      1.06 o 
   4   6  14        0.23        0.75      1.06 o 
   5   6  14       17.54       20.92      2.12 o 
   6   6  14        5.06        5.00      1.19 o 
   7   6  14        2.80        0.13      0.95 o 
   8   6  14        8.84       13.16      1.64 o 
  -3   7  14        0.22       -1.49      2.00 o 
  -2   7  14        0.05       -0.55      1.46 o 
  -1   7  14        5.36        8.11      1.82 o 
   0   7  14        3.59        5.10      1.64 o 
   1   7  14        1.51        2.85      1.44 o 
   2   7  14       13.65       20.11      2.23 o 
   3   7  14       28.10       35.54      2.75 o 
   4   7  14        0.52        1.63      1.59 o 
   5   7  14        6.72        6.26      1.49 o 
   6   7  14        0.06        0.96      0.98 o 
   7   7  14        7.47        7.67      1.40 o 
  -2   8  14        2.21        2.55      1.66 o 
  -1   8  14        2.21        3.17      1.64 o 
   0   8  14        4.06        6.75      2.78 o 
   1   8  14        3.74        1.54      1.43 o 
   2   8  14        1.00        1.70      1.32 o 
   3   8  14        0.86        3.63      1.45 o 
   4   8  14        0.00       -0.78      1.52 o 
   5   8  14        0.08       -0.62      1.14 o 
   6   8  14        4.93        4.76      1.67 o 
   1   9  14        9.04        8.87      4.63 o 
   2   9  14        3.08        1.88      1.48 o 
   3   9  14        0.17       -0.26      1.28 o 
   4   9  14        1.86       -0.18      1.31 o 
   5   9  14        2.04        2.05      1.36 o 
  -4  -6  15        6.89        6.72      2.43 o 
  -3  -6  15        0.25        3.33      1.89 o 
  -2  -6  15        0.46       -1.21      1.21 o 
  -1  -6  15        0.09        0.55      1.17 o 
   0  -6  15        1.91        4.14      1.46 o 
  -6  -5  15        0.22        1.58      1.80 o 
  -5  -5  15        0.04        0.20      1.77 o 
  -4  -5  15       15.00       17.04      3.19 o 
  -3  -5  15        0.05        0.98      1.69 o 
  -2  -5  15        0.13        0.42      1.10 o 
  -1  -5  15        0.38        1.03      1.18 o 
   0  -5  15        1.67        2.87      1.34 o 
   1  -5  15        0.02       -0.34      1.09 o 
   2  -5  15        1.54        1.03      1.27 o 
  -6  -4  15        6.67        7.72      1.97 o 
  -5  -4  15        1.17        1.74      1.37 o 
  -4  -4  15       11.59        6.85      2.48 o 
  -3  -4  15        0.02       -0.50      1.57 o 
  -2  -4  15        0.79        1.80      1.21 o 
  -1  -4  15        0.10       -0.17      1.38 o 
   0  -4  15        2.52        2.47      1.26 o 
   1  -4  15        0.08        0.28      1.10 o 
   2  -4  15        0.01       -0.21      1.19 o 
   3  -4  15        0.04        0.21      1.20 o 
  -7  -3  15        5.44        3.86      1.83 o 
  -6  -3  15        3.07        4.65      1.73 o 
  -5  -3  15       19.12       23.62      2.86 o 
  -4  -3  15        4.14        2.08      1.80 o 
  -3  -3  15        1.34       -0.03      1.57 o 
  -2  -3  15        0.02       -0.02      1.00 o 
  -1  -3  15        1.75        3.05      1.30 o 
   0  -3  15        1.52       -0.02      1.06 o 
   1  -3  15       25.23       27.18      2.73 o 
   2  -3  15        0.07       -0.82      1.14 o 
   3  -3  15        0.05        0.93      1.26 o 
   4  -3  15        7.53       13.03      2.17 o 
  -7  -2  15        1.83        0.70      2.06 o 
  -6  -2  15        2.17        0.00      1.47 o 
  -5  -2  15        8.87        8.57      3.24 o 
  -4  -2  15        1.50        1.18      1.35 o 
  -3  -2  15        0.32       -0.46      1.27 o 
  -2  -2  15        0.21       -0.60      0.96 o 
  -1  -2  15        2.95        5.03      1.59 o 
   0  -2  15        0.24       -0.98      0.98 o 
   1  -2  15        0.61        0.91      1.15 o 
   2  -2  15        0.14        0.22      1.47 o 
   3  -2  15        0.42        3.07      3.39 o 
   4  -2  15        0.49        1.34      1.28 o 
   5  -2  15        8.32       10.33      3.28 o 
  -7  -1  15        3.05        0.82      2.40 o 
  -6  -1  15        3.48        3.43      2.36 o 
  -5  -1  15        0.15       -1.26      1.26 o 
  -4  -1  15        0.02       -0.37      1.24 o 
  -3  -1  15        6.07        5.12      1.43 o 
  -2  -1  15        1.09        2.39      1.97 o 
  -1  -1  15        0.02       -1.16      1.16 o 
   0  -1  15        0.39        0.08      1.04 o 
   1  -1  15        0.95        1.41      1.14 o 
   2  -1  15        2.17        3.98      1.08 o 
   3  -1  15        0.05       -0.77      0.77 o 
   4  -1  15        0.05        0.31      0.92 o 
   5  -1  15        0.24        1.07      1.06 o 
   6  -1  15        3.76        3.99      1.30 o 
  -7   0  15        0.69       -1.86      1.86 o 
  -6   0  15        0.80       -1.74      2.00 o 
  -5   0  15        2.06        2.19      2.39 o 
  -4   0  15        2.64        1.96      2.22 o 
  -3   0  15        1.57        1.38      1.04 o 
  -2   0  15        0.16       -0.72      0.86 o 
  -1   0  15        0.04       -0.36      2.14 o 
   0   0  15        0.22       -0.87      0.92 o 
   1   0  15       12.02        8.54      2.63 o 
   2   0  15        0.04       -0.86      0.96 o 
   3   0  15        9.72        9.91      2.51 o 
   4   0  15       20.06       22.45      1.96 o 
   5   0  15       16.60       22.62      2.04 o 
   6   0  15        4.08        5.74      1.34 o 
  -6   1  15        6.76        6.41      3.01 o 
  -5   1  15        1.65        1.36      2.15 o 
  -4   1  15        0.85       -1.56      1.56 o 
  -3   1  15        0.01       -0.99      1.01 o 
  -2   1  15        1.24       -0.44      1.33 o 
  -1   1  15        0.80       -0.92      0.92 o 
   0   1  15        0.41        1.23      1.19 o 
   1   1  15        6.13        6.86      1.62 o 
   2   1  15        0.00       -0.17      1.38 o 
   3   1  15        0.75        2.11      1.27 o 
   4   1  15        0.38        0.29      1.17 o 
   5   1  15        0.01        0.61      1.29 o 
   6   1  15        5.97        8.95      1.72 o 
   7   1  15        2.14        3.42      1.94 o 
  -6   2  15        4.76        4.25      2.89 o 
  -5   2  15        0.42        0.49      2.27 o 
  -4   2  15        0.09       -0.91      2.13 o 
  -3   2  15        0.01       -0.17      2.19 o 
  -2   2  15        0.37        0.02      1.20 o 
  -1   2  15        0.01       -0.40      1.44 o 
   0   2  15        0.36        0.38      1.35 o 
   1   2  15       61.61       60.16      4.90 o 
   2   2  15        3.17        2.28      1.84 o 
   3   2  15       78.24       82.37      5.95 o 
   4   2  15        4.85        9.17      2.66 o 
   5   2  15       13.12       11.62      2.96 o 
   6   2  15        3.90        4.90      2.34 o 
   7   2  15        0.96       -0.42      1.14 o 
  -5   3  15        0.00       -2.39      2.39 o 
  -4   3  15        0.00       -0.17      2.36 o 
  -3   3  15        0.02       -1.17      2.16 o 
  -2   3  15        1.60        3.73      2.33 o 
  -1   3  15        0.08        1.24      2.04 o 
   0   3  15        5.97        7.09      1.64 o 
   1   3  15        6.13       11.01      2.49 o 
   2   3  15        0.28       -0.72      1.49 o 
   3   3  15        1.82        5.96      2.36 o 
   4   3  15        1.20        0.72      1.82 o 
   5   3  15        2.15        4.08      2.04 o 
   6   3  15        0.87        2.94      1.95 o 
   7   3  15        8.65        8.12      2.71 o 
  -5   4  15        1.11        0.00      1.44 o 
  -4   4  15        4.26        3.94      2.41 o 
  -3   4  15        0.25       -1.20      1.30 o 
  -2   4  15        6.98        5.89      1.53 o 
  -1   4  15        5.66        4.84      1.38 o 
   0   4  15        2.64        2.28      1.24 o 
   1   4  15        0.03       -0.73      0.90 o 
   2   4  15        0.36        1.05      1.57 o 
   3   4  15        2.28        2.37      1.85 o 
   4   4  15       13.64       14.43      2.99 o 
   5   4  15       21.63       22.70      3.84 o 
   6   4  15        0.60        2.14      1.95 o 
   7   4  15        0.05        0.45      1.63 o 
  -4   5  15        3.83        4.69      2.16 o 
  -3   5  15        0.26        0.66      1.42 o 
  -2   5  15        4.25        7.54      1.76 o 
  -1   5  15        3.40        2.22      1.44 o 
   0   5  15        4.79        3.25      1.39 o 
   1   5  15        4.53        2.93      3.06 o 
   2   5  15        6.73        8.41      2.00 o 
   3   5  15       35.09       53.65      3.36 o 
   4   5  15        0.45        0.16      1.10 o 
   5   5  15        0.03        1.57      1.79 o 
   6   5  15        0.15       -0.21      1.50 o 
   7   5  15        1.92        1.45      1.87 o 
  -3   6  15        1.49        3.01      1.66 o 
  -2   6  15        2.04        1.68      2.49 o 
  -1   6  15        3.27        3.33      1.62 o 
   0   6  15        0.92        2.82      1.56 o 
   1   6  15        3.20        5.56      1.62 o 
   2   6  15        2.10        2.76      1.50 o 
   3   6  15        1.30        1.80      1.62 o 
   4   6  15        4.40        5.34      1.48 o 
   5   6  15        0.00        1.89      1.22 o 
   6   6  15        5.71        2.95      1.36 o 
  -1   7  15        4.97        4.64      1.78 o 
   0   7  15        1.51        1.71      1.53 o 
   1   7  15        5.01        4.99      1.65 o 
   2   7  15        2.02        1.34      1.39 o 
   3   7  15        2.11        4.25      1.94 o 
   4   7  15       16.86       12.83      2.46 o 
   5   7  15        3.55        7.55      2.02 o 
   6   7  15        0.36       -0.53      1.17 o 
   1   8  15        0.09       -1.73      1.73 o 
   2   8  15        0.56        1.07      1.44 o 
   3   8  15        0.19       -1.32      2.54 o 
   4   8  15        0.33        1.58      1.89 o 
  -2  -5  16        0.01        0.90      1.70 o 
  -1  -5  16        1.32        2.36      1.41 o 
  -4  -4  16        7.93       12.39      3.12 o 
  -3  -4  16        1.81        0.10      1.72 o 
  -2  -4  16        5.42        5.55      1.62 o 
  -1  -4  16        0.52        0.33      1.24 o 
   0  -4  16        0.07        0.92      1.17 o 
   1  -4  16        0.88        0.81      1.31 o 
  -5  -3  16        1.76        0.84      1.53 o 
  -4  -3  16        0.01        1.70      2.04 o 
  -3  -3  16        0.15        3.98      2.24 o 
  -2  -3  16        0.00       -1.11      1.11 o 
  -1  -3  16        0.53       -0.08      1.40 o 
   0  -3  16        0.28       -0.92      1.08 o 
   1  -3  16        7.36        5.17      1.56 o 
   2  -3  16        0.14        2.16      1.42 o 
   3  -3  16        0.08       -1.72      1.75 o 
  -5  -2  16        1.16        1.56      1.61 o 
  -4  -2  16        3.95        5.25      2.44 o 
  -3  -2  16        7.54        8.18      1.80 o 
  -2  -2  16        2.37        2.92      1.42 o 
  -1  -2  16        1.71        1.17      1.27 o 
   0  -2  16        6.46        3.85      1.58 o 
   1  -2  16        0.56       -0.43      1.04 o 
   2  -2  16        0.95        0.34      1.18 o 
   3  -2  16        3.01        3.60      1.49 o 
  -5  -1  16        1.63        3.02      2.42 o 
  -4  -1  16        3.38        3.98      1.68 o 
  -3  -1  16        4.12        7.49      2.00 o 
  -2  -1  16        0.78        0.79      1.25 o 
  -1  -1  16        0.02        0.02      1.09 o 
   0  -1  16        3.72        4.70      1.86 o 
   1  -1  16        1.10        0.25      1.77 o 
   2  -1  16        1.36        0.54      1.19 o 
   3  -1  16        2.58        2.68      1.34 o 
   4  -1  16        4.57        5.47      1.56 o 
  -5   0  16        8.54        8.29      3.02 o 
  -4   0  16        0.03       -0.26      2.01 o 
  -3   0  16        4.01        4.64      1.63 o 
  -2   0  16        0.56       -0.79      1.20 o 
  -1   0  16        5.21        3.04      1.46 o 
   0   0  16        5.50        4.62      1.54 o 
   1   0  16       13.45       12.52      2.11 o 
   2   0  16        1.94        0.71      1.47 o 
   3   0  16       10.96       12.26      2.12 o 
   4   0  16        5.62        5.88      1.30 o 
   5   0  16        1.04       -0.14      1.44 o 
  -5   1  16        1.69        2.85      2.64 o 
  -4   1  16        2.79       -0.06      2.12 o 
  -3   1  16        5.58        4.89      2.60 o 
  -2   1  16        0.50        1.07      1.59 o 
  -1   1  16        5.42        7.05      2.41 o 
   0   1  16        0.00       -1.27      1.27 o 
   1   1  16       41.91       44.07      5.00 o 
   2   1  16        0.48        2.03      1.95 o 
   3   1  16        0.12       -0.36      1.65 o 
   4   1  16        0.94        0.47      1.82 o 
   5   1  16        0.09        0.50      1.82 o 
  -5   2  16        0.21       -0.37      2.46 o 
  -4   2  16        1.83        2.16      2.32 o 
  -3   2  16        0.05        0.50      2.38 o 
  -2   2  16        0.06       -1.99      1.99 o 
  -1   2  16        6.78        5.29      2.09 o 
   0   2  16        5.93        7.35      2.35 o 
   1   2  16        0.31        0.64      1.60 o 
   2   2  16        1.86        1.29      1.90 o 
   3   2  16        0.01       -0.92      1.58 o 
   4   2  16        3.95        6.16      2.40 o 
   5   2  16        9.04        9.25      2.86 o 
  -4   3  16       15.72       24.32      4.66 o 
  -3   3  16        1.95        6.03      2.91 o 
  -2   3  16        2.14        3.57      2.65 o 
  -1   3  16        0.07        1.07      2.12 o 
   0   3  16        0.00       -0.17      1.41 o 
   1   3  16        6.76        5.11      2.23 o 
   2   3  16       36.42       37.76      4.61 o 
   3   3  16        6.39        9.92      2.83 o 
   4   3  16        2.32        0.14      1.96 o 
   5   3  16        3.09        1.80      2.03 o 
   6   3  16        0.23        1.59      2.04 o 
  -3   4  16        2.18       -0.24      2.46 o 
  -2   4  16        4.03        4.57      2.90 o 
  -1   4  16       16.29       18.28      3.80 o 
   2   4  16        2.49        2.81      2.05 o 
   3   4  16        0.05        0.77      1.71 o 
   4   4  16        0.12        3.08      2.08 o 
   5   4  16        1.03        0.78      1.80 o 
  -2   5  16        4.46        5.70      1.66 o 
  -1   5  16        0.06        0.01      1.39 o 
   0   5  16        0.24       -1.18      1.18 o 
   1   5  16        4.84        7.22      1.89 o 
   3   5  16        0.19       -1.50      1.50 o 
   4   5  16       10.76       11.57      3.04 o 
   5   5  16        3.83        6.82      2.38 o 
  -1   6  16        3.15        3.47      1.65 o 
   0   6  16        1.73        3.41      1.82 o 
   1   6  16        6.03        5.84      3.41 o 
   2   6  16        5.08        4.25      2.02 o 
   3   6  16        1.97        0.79      1.77 o 
   4   6  16        0.01       -0.96      0.96 o 
   2   7  16        0.44        0.56      1.83 o 
  -1  -3  17        0.32        1.49      1.95 o 
  -3  -2  17        4.80        3.07      2.53 o 
  -2  -2  17       10.15       12.05      2.49 o 
  -1  -2  17        1.47        4.78      1.59 o 
   0  -2  17        6.63        9.25      1.94 o 
   1  -2  17        0.26        1.09      1.72 o 
  -3  -1  17        3.83        3.90      2.44 o 
  -2  -1  17        2.91        3.72      1.61 o 
  -1  -1  17        7.89       13.99      2.88 o 
   0  -1  17       16.41       23.92      2.99 o 
   1  -1  17        8.46       10.58      1.99 o 
   2  -1  17        1.27        0.63      1.23 o 
  -3   0  17        6.03        5.31      2.38 o 
  -2   0  17        2.48        0.13      1.72 o 
   0   0  17        0.60        2.24      1.38 o 
   1   0  17        2.44        3.49      1.77 o 
   2   0  17        4.32        5.06      2.39 o 
   3   0  17        1.58        2.96      2.15 o 
  -3   1  17        1.63        2.17      2.32 o 
  -2   1  17        0.45        3.86      1.96 o 
  -1   1  17        5.57        8.89      2.71 o 
   0   1  17        0.01        0.37      1.70 o 
   1   1  17       12.57       14.84      3.22 o 
   2   1  17        9.39        7.12      2.61 o 
   3   1  17        4.30        5.97      2.49 o 
  -3   2  17        5.84        5.80      2.82 o 
   0   2  17        8.96        9.24      2.65 o 
   1   2  17       12.64       16.31      3.38 o 
   2   2  17        0.53        1.34      2.09 o 
   3   2  17        0.04       -1.33      1.33 o 
  -2   3  17        0.01       -2.13      2.13 o 
   1   3  17        0.40        1.63      1.77 o 
   2   3  17        5.83        9.26      2.73 o 
   3   3  17        2.42        4.40      2.25 o 
  -1   4  17        4.72        3.68      2.83 o 
   2   4  17        0.45        6.49      2.46 o 
   3   4  17        0.03       -0.55      1.66 o 
                                                 
